# Supplementary material for: Immunohistochemical Profiling of Histone Modification Biomarkers Identifies Subtype-Specific Epigenetic Signatures and Potential Drug Targets in Breast Cancer
Source: Int J Mol Sci. 2025 Jan 17;26(2):770. doi: 10.3390/ijms26020770 (PMC11765579; doi:10.3390/ijms26020770)
Supplement: Supplementary file 1 [file ijms-26-00770-s001.zip]

Archive with 10 entries (10 files):
- Figure S1.tif
- Figure S2.tif
- Figure S3.tif
- Figure S4.tif
- Supplementary Legend.pdf
- Table S1.xls
- Table S2.xls
- Table S3.xls
- Table S4.xls
- Table S5.xls
