# Supplementary material for: Immunohistochemical Profiling of Histone Modification Biomarkers Identifies Subtype-Specific Epigenetic Signatures and Potential Drug Targets in Breast Cancer
Source: Int J Mol Sci. 2025 Jan 17;26(2):770. doi: 10.3390/ijms26020770 (PMC11765579; doi:10.3390/ijms26020770)
Supplement: Supplementary file 1 [file ijms-26-00770-s001.zip › Table S1.xls]

## Sheet: Table S1a
Table S1a List of tissue sample codes used in this study
1	J07A2328
2	J07A2374
3	J07A2403
4	J07A2405
5	J07A2408
6	J07A2409
7	J07A2410
8	J07A2412
9	J07A2415
10	J07A2416
11	J07A2417
12	J07A2418
13	J07A2423
14	J07A2433
15	J07A2438
16	J07A2439
17	J07A2451
18	J07A2455
19	J07A2481
20	J07A2491

## Sheet: Table S1b
Table S1b List of cell lines used in this study
	Cell line	Origin	Catalogue number
1	MCF-7	Procell Life Science & Technology	CL-0149
2	MDA-MB-231	Procell Life Science & Technology	CL-0150
3	MDA-MB-468	Procell Life Science & Technology	CL-0290
4	LOUCY	Zhejiang Meisen Cell Technology Co., Ltd	CTCC-001-0350
5	HPB-ALL	Zhejiang Meisen Cell Technology Co., Ltd	CTCC-001-0637

## Sheet: Table S1c
Table S1c List of reagents and kits used in this study.
Reagents/Kits	Company	Country	Cat NO.
Dulbecco’s modified Eagle’s medium	Procell Life Science & Technology	China	PM150210
RPMI-1640	Procell Life Science & Technology	China	PM150110
Fetal bovine serum	Biological Industries	Israel	04-001-1A
Penicillin-Streptomycin	Procell Life Science & Technology	China	PB180120
Phenol red-free DMEM	Cytiva Life Science	USA	SH30284.01
Charcoal-stripped FBS	Biological Industries	Israel	04-001-1A
Estrogen	Beijing Solarbio Science & Technology	China	50-28-2
Xylene	Tianjin Fuyu Fine Chemical	China	1330-20-7
Ethanol	Tianjin Fuyu Fine Chemical	China	64-17-5
Sodium citrate	Tianjin Baishi Chemical Industry Chemical Industry	China	1545801
Hydrogen peroxide	Tianjin Damao Chemical Reagent Partnership Enterprise(Limited Partnership)	China	522
Goat serum	Beijing Solarbio Science & Technology	China	S9070
DAB	Beijing Solarbio Science & Technology	China	DA1010
Paraformaldehyde	LABGIC	China	BL539A
Triton X-100	Beijing Solarbio Science & Technology	China	IT9100
Mounting medium	Proandy Bio-Tech	China	10186-1
Cell Counting Kit-8	Seven biotech	China	SC119
DMSO	Beijing Solarbio Science & Technology	China	D8370
UNC0642	MedChemExpress	USA	HY-13980
RIPA	Beyotime Biotechnology	China	P0013B
BCA	Seven biotech	China	SW101
Protease inhibitor	MedChemExpress	USA	HY-K0010
Polyvinylidene fluoride	Merck Millipore	MA	24937-79-9
Enhanced chemiluminescence kit	Beyotime Biotechnology	China	P0018S
Trizol	Beijing Solarbio Science & Technology	China	R1100
Hifair III 1st Strand cDNA Synthesis SuperMix	Yeasen	China	11141ES60
Hieff® qPCR SYBR Green Master Mix	Yeasen	China	11202ES09

## Sheet: Table S1d
Table S1d List of antibodies used in this study.
Hsitone Antibodies	Company	Country	Cat NO.	Dilution for IHC	Dilution for ICC	Dilution for WB
Anti-H3	CST	USA	4499S	1/400	1/400	1/2000
Anti-H3K4me2	CST	USA	9725S	1/1000	1/1000	1/1000
Anti-H3K9me2	Abcam	UK	Ab176882	1/50	1/500	1/1000
Anti-H3K9ac	CST	USA	9649S	1/800	1/400	1/1000
Anti-H3K18ac	CST	USA	9675S	1/800	1/800
Anti-H3K27me3	CST	USA	9733S	1/200	1/2000	1/1000
Anti-H3K27ac	Active motif	USA	39133	1/500	1/500	1/1000
Anti-H3K36me2	CST	USA	2901S	1/50	1/1000	1/1000
Anti-H3K79me1/2/3	Abcam	UK	Ab177185	1/4000	1/4000
Anti-H4K12ac	Abcam	UK	Ab177793	1/4000	1/2000
Anti-H4K16ac	Abcam	UK	Ab109463	1/200	1/200
Anti-H4K20me3	Abcam	UK	Ab177190	1/8000	1/8000
Anti-H4R3me2	Abcam	UK	Ab5823	1/500	1/500
Anti-DNMT1	Abcam	UK	Ab188453	1/100	1/100
Anti-G9a/EHMT2	Abcam	UK	Ab185050	1/500	1/1000	1/1000
Anti-EZH2	CST	USA	5246S	1/50	1/200
Anti-SMYD2/KMT3C	Abcam	UK	Ab234862	1/200	1/200
Anti-NSD1/KMT3B	Novus	USA	NB100-1744	1/500	1/500
Anti-LSD1	CST	USA	2139S	1/50	1/400
Anti-KDM3A/JHDM2A	Abcam	UK	Ab191389	1/1000	1/1000
Anti-H3K27M	Abcam	UK	Ab190631	1/500	1/5000
Anti-H3K36M	Abcam	UK	Ab256384	1/4000	1/50
Goat Anti-Rabbit IgG(H+L) HRP-conjugated	Elabscience	China	E-AB-1003	1/2000	1/2000	1/10000

## Sheet: Table S1e
Table S1e List of PCR primers used in this study
	Gene	Forward 5‘	Reverse 3’
1	GAPDH	TGCACCACCAACTGCTTAGC	GGCATGGACTGTGGTCATGAG
3	GREB1	GCCTGAAGTGACCAGCTTTTTG	GCAGGTGCTCGCTTGCA
5	PR	TTGGTTCTGCTTCGGAATCTG	CCTCCTCTCCTCACTCTTGG
7	TFF1	GCTTAGGCCTAGACGGAATGGGC	CCAGGTCCTACTCATATCTGAGAG

## Sheet: Table S1f
Table S1f: Background of histone biomarkers and the references
Histone Mod.	Transcriptional Reg.	Role in BC Growth	PMID
H3K4me2	Activation	Promotion	34595180
H3K9me2	Repression	Repression	34595180
H3K9ac	Activation	Promotion	19366799
H3K18ac	Activation	Promotion	31121824
H3K27me3	Repression	Repression	34595180
H3K27ac	Activation	Promotion	30867030
H3K36me2	Activation	Repression	34595180
H3K79me1/2/3	Activation	Promotion	34595180
H4K12ac	Activation	Promotion	19366799
H4K16ac	Activation	Repression	19366799
H4K20me3	Repression	Repression	34595180
H4R3me2	Dual Roles	Promotion	34595180
Methyltransferase	Histone Target	Role in BC	PMID
DNMT1	DNA	Oncogene	34595180
G9a/EHMT2/KMT1C	H3K9me1/2	Oncogene	34595180
EZH2/KMT6	H3K27me3	Oncogene	34595180
SMYD2/KMT3C	H3K36me1/2	Oncogene	34595180
NSD1/KMT3B	H3K36me2/3	Dual roles	34595180
Demethylase	Histone Target	Role in BC	PMID
LSD1/KDM1A	H3K4/9me1/2	Oncogene	34595180
JHDM2A/KDM3A	H3K9me1/2	Oncogene	34595180
Histone Mutation	Impact	Role in Cancer	PMID
H3K27M	H3K27me3 loss	Promotes growth	30890717
H3K36M	H3K27me1/2/3 loss	Promotes growth	33619101
