# Supplementary material for: Immunohistochemical Profiling of Histone Modification Biomarkers Identifies Subtype-Specific Epigenetic Signatures and Potential Drug Targets in Breast Cancer
Source: Int J Mol Sci. 2025 Jan 17;26(2):770. doi: 10.3390/ijms26020770 (PMC11765579; doi:10.3390/ijms26020770)
Supplement: Supplementary file 1 [file ijms-26-00770-s001.zip › Table S4.xls]

## Sheet: Table S4a
Table S4a: Regulated KEGG pathways identified in MCF-7 cells (p < 0.05), n=19
Term	Database	ID	Input.number	Background.number	P.Value	Corrected.P.Value	Input	Hyperlink
Metabolic pathways	KEGG PATHWAY	hsa01100	15	1433	4.37071e-06	0.00037713	AOX1|GALNT14|GALNTL6|B3GALT5|DHRS3|CYP1A1|CYP4F8|UGT2B15|NOS3|HAAO|AKR1B10|GPX2|MAT1A|SPAM1|AKR1C3	http://www.genome.jp/kegg-bin/show_pathway?hsa01100/hsa:4143%09red/hsa:9249%09red/hsa:316%09red/hsa:8644%09red/hsa:2877%09red/hsa:442117%09red/hsa:79623%09red/hsa:11283%09red/hsa:6677%09red/hsa:10317%09red/hsa:57016%09red/hsa:1543%09red/hsa:4846%09red/hsa:7366%09red/hsa:23498%09red
Steroid hormone biosynthesis	KEGG PATHWAY	hsa00140	4	60	2.30869e-05	0.00139445	CYP1A1|UGT2B15|STS|AKR1C3	http://www.genome.jp/kegg-bin/show_pathway?hsa00140/hsa:412%09red/hsa:7366%09red/hsa:8644%09red/hsa:1543%09red
Herpes simplex virus 1 infection	KEGG PATHWAY	hsa05168	8	492	2.00747e-05	0.00172508	ZNF264|TRAPPC2B|TLR2|ZNF419|C3|ZNF772|ZNF773|ZNF559	http://www.genome.jp/kegg-bin/show_pathway?hsa05168/hsa:400720%09red/hsa:374928%09red/hsa:7097%09red/hsa:114026%09red/hsa:718%09red/hsa:284306%09red/hsa:79744%09red/hsa:84527%09red
Retinol metabolism	KEGG PATHWAY	hsa00830	4	67	3.48225e-05	0.00182894	CYP1A1|AOX1|DHRS3|UGT2B15	http://www.genome.jp/kegg-bin/show_pathway?hsa00830/hsa:9249%09red/hsa:316%09red/hsa:7366%09red/hsa:1543%09red
Chagas disease (American trypanosomiasis)	KEGG PATHWAY	hsa05142	4	103	0.000110464	0.00474629	TLR2|GNAO1|C3|FOS	http://www.genome.jp/kegg-bin/show_pathway?hsa05142/hsa:718%09red/hsa:2353%09red/hsa:2775%09red/hsa:7097%09red
Tryptophan metabolism	KEGG PATHWAY	hsa00380	3	42	0.000215411	0.00929345	AOX1|HAAO|CYP1A1	http://www.genome.jp/kegg-bin/show_pathway?hsa00380/hsa:1543%09red/hsa:316%09red/hsa:23498%09red
Estrogen signaling pathway	KEGG PATHWAY	hsa04915	4	138	0.000326979	0.00980176	GNAO1|KRT16|KRT23|FOS	http://www.genome.jp/kegg-bin/show_pathway?hsa04915/hsa:3868%09red/hsa:25984%09red/hsa:2353%09red/hsa:2775%09red
@@Arachidonic acid metabolism	KEGG PATHWAY	hsa00590	3	63	0.000668054	0.0155718	CYP4F8|GPX2|AKR1C3	http://www.genome.jp/kegg-bin/show_pathway?hsa00590/hsa:11283%09red/hsa:8644%09red/hsa:2877%09red
Leishmaniasis	KEGG PATHWAY	hsa05140	3	74	0.000749681	0.0162403	TLR2|C3|FOS	http://www.genome.jp/kegg-bin/show_pathway?hsa05140/hsa:718%09red/hsa:2353%09red/hsa:7097%09red
ECM-receptor interaction	KEGG PATHWAY	hsa04512	3	86	0.00114107	0.0210667	COL4A6|COL6A2|TNXB	http://www.genome.jp/kegg-bin/show_pathway?hsa04512/hsa:7148%09red/hsa:1292%09red/hsa:1288%09red
Focal adhesion	KEGG PATHWAY	hsa04510	4	199	0.00124448	0.0224785	COL4A6|COL6A2|TNXB|CAV1	http://www.genome.jp/kegg-bin/show_pathway?hsa04510/hsa:857%09red/hsa:7148%09red/hsa:1292%09red/hsa:1288%09red
Protein digestion and absorption	KEGG PATHWAY	hsa04974	3	90	0.00129531	0.0228719	COL21A1|COL4A6|COL6A2	http://www.genome.jp/kegg-bin/show_pathway?hsa04974/hsa:81578%09red/hsa:1292%09red/hsa:1288%09red
IL-17 signaling pathway	KEGG PATHWAY	hsa04657	3	93	0.00141918	0.0234221	MUC5AC|MUC5B|FOS	http://www.genome.jp/kegg-bin/show_pathway?hsa04657/hsa:727897%09red/hsa:2353%09red/hsa:4586%09red
PI3K-Akt signaling pathway	KEGG PATHWAY	hsa04151	5	354	0.00143549	0.0234221	TLR2|COL4A6|COL6A2|NTF4|TNXB	http://www.genome.jp/kegg-bin/show_pathway?hsa04151/hsa:1288%09red/hsa:7148%09red/hsa:1292%09red/hsa:4909%09red/hsa:7097%09red
Parathyroid hormone synthesis, secretion and action	KEGG PATHWAY	hsa04928	3	106	0.00204109	0.0298973	EGR1|PTHLH|FOS	http://www.genome.jp/kegg-bin/show_pathway?hsa04928/hsa:1958%09red/hsa:2353%09red/hsa:5744%09red
Folate biosynthesis	KEGG PATHWAY	hsa00790	2	26	0.0023612	0.0356541	AKR1B10|AKR1C3	http://www.genome.jp/kegg-bin/show_pathway?hsa00790/hsa:57016%09red/hsa:8644%09red
Relaxin signaling pathway	KEGG PATHWAY	hsa04926	3	130	0.00358268	0.040868	GNAO1|COL4A6|FOS	http://www.genome.jp/kegg-bin/show_pathway?hsa04926/hsa:2353%09red/hsa:2775%09red/hsa:1288%09red
Mucin type O-glycan biosynthesis	KEGG PATHWAY	hsa00512	2	31	0.00327076	0.041157	GALNT14|GALNTL6	http://www.genome.jp/kegg-bin/show_pathway?hsa00512/hsa:79623%09red/hsa:442117%09red
Pentose and glucuronate interconversions	KEGG PATHWAY	hsa00040	2	34	0.00388312	0.0478654	UGT2B15|AKR1B10	http://www.genome.jp/kegg-bin/show_pathway?hsa00040/hsa:57016%09red/hsa:7366%09red

## Sheet: Table S4b
Table S4b: Regulated KEGG pathways identified in MDA-MB-231 cells (p < 0.05), n=38
Term	Database	ID	Input.number	Background.number	P.Value	Corrected.P.Value	Input	Hyperlink
Steroid biosynthesis	KEGG PATHWAY	hsa00100	9	19	3.31795e-15	8.73569e-13	MSMO1|TM7SF2|DHCR7|SC5D|CYP51A1|HSD17B7|FDFT1|SQLE|DHCR24	http://www.genome.jp/kegg-bin/show_pathway?hsa00100/hsa:7108%09red/hsa:1717%09red/hsa:51478%09red/hsa:6309%09red/hsa:2222%09red/hsa:6307%09red/hsa:1718%09red/hsa:1595%09red/hsa:6713%09red
Metabolic pathways	KEGG PATHWAY	hsa01100	26	1433	1.55553e-09	2.04775e-07	MSMO1|TM7SF2|IDI1|DHCR7|SC5D|SQLE|B4GALNT1|AKR1B10|CYP51A1|OGDHL|FDFT1|HSD17B7|HMGCS1|LIPG|ACSS2|MVD|HMGCR|PLA2G4C|ALDOC|MVK|DHCR24|FDPS|MMAB|AK5|EBP|CHPF	http://www.genome.jp/kegg-bin/show_pathway?hsa01100/hsa:230%09red/hsa:3156%09red/hsa:79586%09red/hsa:55902%09red/hsa:2720%09red/hsa:7108%09red/hsa:6309%09red/hsa:8605%09red/hsa:6307%09red/hsa:9388%09red/hsa:51478%09red/hsa:1717%09red/hsa:55753%09red/hsa:57016%09red/hsa:1718%09red/hsa:6713%09red/hsa:4597%09red/hsa:4598%09red/hsa:26289%09red/hsa:3157%09red/hsa:3422%09red/hsa:326625%09red/hsa:2222%0…
Terpenoid backbone biosynthesis	KEGG PATHWAY	hsa00900	6	22	2.35799e-09	2.89718e-07	HMGCS1|FDPS|IDI1|MVD|HMGCR|MVK	http://www.genome.jp/kegg-bin/show_pathway?hsa00900/hsa:3422%09red/hsa:4597%09red/hsa:4598%09red/hsa:3157%09red/hsa:3156%09red/hsa:2224%09red
Asthma	KEGG PATHWAY	hsa05310	6	31	1.40798e-08	1.29745e-06	HLA-DPB1|HLA-DRA|HLA-DRB1|HLA-DRB5|HLA-DOA|HLA-DPA1	http://www.genome.jp/kegg-bin/show_pathway?hsa05310/hsa:3111%09red/hsa:3113%09red/hsa:3122%09red/hsa:3123%09red/hsa:3125%09red/hsa:3127%09red
Allograft rejection	KEGG PATHWAY	hsa05330	6	38	4.16728e-08	3.33926e-06	HLA-DPB1|HLA-DRA|HLA-DRB1|HLA-DRB5|HLA-DOA|HLA-DPA1	http://www.genome.jp/kegg-bin/show_pathway?hsa05330/hsa:3111%09red/hsa:3113%09red/hsa:3122%09red/hsa:3123%09red/hsa:3125%09red/hsa:3127%09red
Graft-versus-host disease	KEGG PATHWAY	hsa05332	6	41	6.2698e-08	4.6221e-06	HLA-DPB1|HLA-DRA|HLA-DRB1|HLA-DRB5|HLA-DOA|HLA-DPA1	http://www.genome.jp/kegg-bin/show_pathway?hsa05332/hsa:3111%09red/hsa:3113%09red/hsa:3122%09red/hsa:3123%09red/hsa:3125%09red/hsa:3127%09red
Leishmaniasis	KEGG PATHWAY	hsa05140	7	74	7.64101e-08	5.4163e-06	HLA-DPB1|HLA-DRA|HLA-DRB1|HLA-DRB5|HLA-DOA|HLA-DPA1|MAPK11	http://www.genome.jp/kegg-bin/show_pathway?hsa05140/hsa:3111%09red/hsa:3113%09red/hsa:5600%09red/hsa:3122%09red/hsa:3123%09red/hsa:3125%09red/hsa:3127%09red
Type I diabetes mellitus	KEGG PATHWAY	hsa04940	6	43	8.1059e-08	5.53303e-06	HLA-DPB1|HLA-DRA|HLA-DRB1|HLA-DRB5|HLA-DOA|HLA-DPA1	http://www.genome.jp/kegg-bin/show_pathway?hsa04940/hsa:3111%09red/hsa:3113%09red/hsa:3122%09red/hsa:3123%09red/hsa:3125%09red/hsa:3127%09red
Influenza A	KEGG PATHWAY	hsa05164	9	167	9.97363e-08	6.33842e-06	FDPS|HLA-DRA|HLA-DPB1|NXF3|HLA-DRB1|HLA-DRB5|PRSS2|HLA-DOA|HLA-DPA1	http://www.genome.jp/kegg-bin/show_pathway?hsa05164/hsa:56000%09red/hsa:3111%09red/hsa:3113%09red/hsa:3122%09red/hsa:3123%09red/hsa:2224%09red/hsa:3125%09red/hsa:5645%09red/hsa:3127%09red
Intestinal immune network for IgA production	KEGG PATHWAY	hsa04672	6	49	1.64401e-07	9.46848e-06	HLA-DPB1|HLA-DRA|HLA-DRB1|HLA-DRB5|HLA-DOA|HLA-DPA1	http://www.genome.jp/kegg-bin/show_pathway?hsa04672/hsa:3111%09red/hsa:3113%09red/hsa:3122%09red/hsa:3123%09red/hsa:3125%09red/hsa:3127%09red
Autoimmune thyroid disease	KEGG PATHWAY	hsa05320	6	53	2.51819e-07	1.36203e-05	HLA-DPB1|HLA-DRA|HLA-DRB1|HLA-DRB5|HLA-DOA|HLA-DPA1	http://www.genome.jp/kegg-bin/show_pathway?hsa05320/hsa:3111%09red/hsa:3113%09red/hsa:3122%09red/hsa:3123%09red/hsa:3125%09red/hsa:3127%09red
Rheumatoid arthritis	KEGG PATHWAY	hsa05323	7	91	2.85457e-07	1.42189e-05	HLA-DPB1|HLA-DRA|HLA-DRB1|HLA-DRB5|LTB|HLA-DOA|HLA-DPA1	http://www.genome.jp/kegg-bin/show_pathway?hsa05323/hsa:3111%09red/hsa:3113%09red/hsa:4050%09red/hsa:3122%09red/hsa:3123%09red/hsa:3125%09red/hsa:3127%09red
Th1 and Th2 cell differentiation	KEGG PATHWAY	hsa04658	7	92	3.06042e-07	1.4843e-05	HLA-DPB1|HLA-DRA|HLA-DRB1|HLA-DRB5|HLA-DOA|HLA-DPA1|MAPK11	http://www.genome.jp/kegg-bin/show_pathway?hsa04658/hsa:3111%09red/hsa:3113%09red/hsa:5600%09red/hsa:3122%09red/hsa:3123%09red/hsa:3125%09red/hsa:3127%09red
Hematopoietic cell lineage	KEGG PATHWAY	hsa04640	7	97	4.28705e-07	1.97526e-05	HLA-DPB1|HLA-DRA|HLA-DRB1|CD34|HLA-DRB5|HLA-DOA|HLA-DPA1	http://www.genome.jp/kegg-bin/show_pathway?hsa04640/hsa:947%09red/hsa:3111%09red/hsa:3113%09red/hsa:3122%09red/hsa:3123%09red/hsa:3125%09red/hsa:3127%09red
Cell adhesion molecules (CAMs)	KEGG PATHWAY	hsa04514	8	146	4.62592e-07	2.0299e-05	HLA-DPB1|HLA-DRA|HLA-DRB1|CD34|HLA-DRB5|HLA-DOA|HLA-DPA1|CLDN1	http://www.genome.jp/kegg-bin/show_pathway?hsa04514/hsa:947%09red/hsa:9076%09red/hsa:3111%09red/hsa:3113%09red/hsa:3122%09red/hsa:3123%09red/hsa:3125%09red/hsa:3127%09red
Viral myocarditis	KEGG PATHWAY	hsa05416	6	60	4.94988e-07	2.12154e-05	HLA-DPB1|HLA-DRA|HLA-DRB1|HLA-DRB5|HLA-DOA|HLA-DPA1	http://www.genome.jp/kegg-bin/show_pathway?hsa05416/hsa:3111%09red/hsa:3113%09red/hsa:3122%09red/hsa:3123%09red/hsa:3125%09red/hsa:3127%09red
Inflammatory bowel disease (IBD)	KEGG PATHWAY	hsa05321	6	65	7.66139e-07	3.13777e-05	HLA-DPB1|HLA-DRA|HLA-DRB1|HLA-DRB5|HLA-DOA|HLA-DPA1	http://www.genome.jp/kegg-bin/show_pathway?hsa05321/hsa:3111%09red/hsa:3113%09red/hsa:3122%09red/hsa:3123%09red/hsa:3125%09red/hsa:3127%09red
Th17 cell differentiation	KEGG PATHWAY	hsa04659	7	107	8.0021e-07	3.20606e-05	HLA-DPB1|HLA-DRA|HLA-DRB1|HLA-DRB5|HLA-DOA|HLA-DPA1|MAPK11	http://www.genome.jp/kegg-bin/show_pathway?hsa04659/hsa:3111%09red/hsa:3113%09red/hsa:5600%09red/hsa:3122%09red/hsa:3123%09red/hsa:3125%09red/hsa:3127%09red
Staphylococcus aureus infection	KEGG PATHWAY	hsa05150	6	68	9.80203e-07	3.84365e-05	HLA-DPB1|HLA-DRA|HLA-DRB1|HLA-DRB5|HLA-DOA|HLA-DPA1	http://www.genome.jp/kegg-bin/show_pathway?hsa05150/hsa:3111%09red/hsa:3113%09red/hsa:3122%09red/hsa:3123%09red/hsa:3125%09red/hsa:3127%09red
Toxoplasmosis	KEGG PATHWAY	hsa05145	7	113	1.1315e-06	4.3445e-05	HLA-DPB1|HLA-DRA|HLA-DRB1|HLA-DRB5|HLA-DOA|HLA-DPA1|MAPK11	http://www.genome.jp/kegg-bin/show_pathway?hsa05145/hsa:3111%09red/hsa:3113%09red/hsa:5600%09red/hsa:3122%09red/hsa:3123%09red/hsa:3125%09red/hsa:3127%09red
Antigen processing and presentation	KEGG PATHWAY	hsa04612	6	77	1.93269e-06	6.60878e-05	HLA-DPB1|HLA-DRA|HLA-DRB1|HLA-DRB5|HLA-DOA|HLA-DPA1	http://www.genome.jp/kegg-bin/show_pathway?hsa04612/hsa:3111%09red/hsa:3113%09red/hsa:3122%09red/hsa:3123%09red/hsa:3125%09red/hsa:3127%09red
Tuberculosis	KEGG PATHWAY	hsa05152	7	179	2.03198e-05	0.000567416	HLA-DPB1|HLA-DRA|HLA-DRB1|HLA-DRB5|HLA-DOA|HLA-DPA1|MAPK11	http://www.genome.jp/kegg-bin/show_pathway?hsa05152/hsa:3111%09red/hsa:3113%09red/hsa:5600%09red/hsa:3122%09red/hsa:3123%09red/hsa:3125%09red/hsa:3127%09red
Systemic lupus erythematosus	KEGG PATHWAY	hsa05322	6	133	3.75041e-05	0.000960001	HLA-DPB1|HLA-DRA|HLA-DRB1|HLA-DRB5|HLA-DOA|HLA-DPA1	http://www.genome.jp/kegg-bin/show_pathway?hsa05322/hsa:3111%09red/hsa:3113%09red/hsa:3122%09red/hsa:3123%09red/hsa:3125%09red/hsa:3127%09red
Epstein-Barr virus infection	KEGG PATHWAY	hsa05169	7	201	4.14821e-05	0.00104728	HLA-DPB1|HLA-DRA|HLA-DRB1|HLA-DRB5|HLA-DOA|HLA-DPA1|MAPK11	http://www.genome.jp/kegg-bin/show_pathway?hsa05169/hsa:3111%09red/hsa:3113%09red/hsa:5600%09red/hsa:3122%09red/hsa:3123%09red/hsa:3125%09red/hsa:3127%09red
Human T-cell leukemia virus 1 infection	KEGG PATHWAY	hsa05166	7	219	6.99768e-05	0.0016749	FDPS|HLA-DRA|HLA-DPB1|HLA-DRB1|HLA-DRB5|HLA-DOA|HLA-DPA1	http://www.genome.jp/kegg-bin/show_pathway?hsa05166/hsa:3111%09red/hsa:3113%09red/hsa:3122%09red/hsa:3123%09red/hsa:2224%09red/hsa:3125%09red/hsa:3127%09red
Phagosome	KEGG PATHWAY	hsa04145	6	152	7.65174e-05	0.00175839	HLA-DPB1|HLA-DRA|HLA-DRB1|HLA-DRB5|HLA-DOA|HLA-DPA1	http://www.genome.jp/kegg-bin/show_pathway?hsa04145/hsa:3111%09red/hsa:3113%09red/hsa:3122%09red/hsa:3123%09red/hsa:3125%09red/hsa:3127%09red
ABC transporters	KEGG PATHWAY	hsa02010	2	45	0.000767228	0.0122305	ABCG1|ABCA1	http://www.genome.jp/kegg-bin/show_pathway?hsa02010/hsa:9619%09red/hsa:19%09red
Cholesterol metabolism	KEGG PATHWAY	hsa04979	2	50	0.000938566	0.0143973	MYLIP|ABCA1	http://www.genome.jp/kegg-bin/show_pathway?hsa04979/hsa:19%09red/hsa:29116%09red
Glycosphingolipid biosynthesis - ganglio series	KEGG PATHWAY	hsa00604	2	15	0.00252245	0.0307873	EBP|B4GALNT1	http://www.genome.jp/kegg-bin/show_pathway?hsa00604/hsa:2720%09red/hsa:2583%09red
Human papillomavirus infection	KEGG PATHWAY	hsa05165	3	330	0.00297441	0.0340591	TERT|THBS2|CCNA1	http://www.genome.jp/kegg-bin/show_pathway?hsa05165/hsa:8900%09red/hsa:7058%09red/hsa:7015%09red
cAMP signaling pathway	KEGG PATHWAY	hsa04024	5	214	0.00296941	0.0344191	RYR2|HCN2|NPPA|ATP1A3|HHIP	http://www.genome.jp/kegg-bin/show_pathway?hsa04024/hsa:610%09red/hsa:64399%09red/hsa:6262%09red/hsa:478%09red/hsa:4878%09red
PI3K-Akt signaling pathway	KEGG PATHWAY	hsa04151	3	354	0.00361583	0.0397253	AREG|ANGPT1|THBS2	http://www.genome.jp/kegg-bin/show_pathway?hsa04151/hsa:374%09red/hsa:7058%09red/hsa:284%09red
Phagosome	KEGG PATHWAY	hsa04145	2	152	0.00789143	0.0438186	THBS2|COLEC12	http://www.genome.jp/kegg-bin/show_pathway?hsa04145/hsa:7058%09red/hsa:81035%09red
Hippo signaling pathway	KEGG PATHWAY	hsa04390	2	154	0.00808969	0.0438186	AREG|GDF5	http://www.genome.jp/kegg-bin/show_pathway?hsa04390/hsa:8200%09red/hsa:374%09red
Pathways in cancer	KEGG PATHWAY	hsa05200	3	530	0.0108831	0.0445405	F2RL3|TERT|CCNA1	http://www.genome.jp/kegg-bin/show_pathway?hsa05200/hsa:8900%09red/hsa:7015%09red/hsa:9002%09red
Rap1 signaling pathway	KEGG PATHWAY	hsa04015	2	210	0.0145211	0.0473455	F2RL3|ANGPT1	http://www.genome.jp/kegg-bin/show_pathway?hsa04015/hsa:9002%09red/hsa:284%09red
Phenylalanine metabolism	KEGG PATHWAY	hsa00360	1	17	0.0154704	0.047642	MAOB	http://www.genome.jp/kegg-bin/show_pathway?hsa00360/hsa:4129%09red
Human T-cell leukemia virus 1 infection	KEGG PATHWAY	hsa05166	2	219	0.0157071	0.0481882	TERT|CCNA1	http://www.genome.jp/kegg-bin/show_pathway?hsa05166/hsa:8900%09red/hsa:7015%09red

## Sheet: Table S4c
Table S4c: Regulated KEGG pathways identified in MDA-MB-468 cells (p < 0.05), n=47
Term	Database	ID	Input.number	Background.number	P.Value	Corrected.P.Value	Input	Hyperlink
Influenza A	KEGG PATHWAY	hsa05164	13	167	2.05935e-08	1.83171e-06	IFIH1|STAT1|CASP1|CXCL8|CCL5|DDX58|MX1|OAS1|OAS3|OAS2|TLR7|HLA-DOB|RSAD2	http://www.genome.jp/kegg-bin/show_pathway?hsa05164/hsa:834%09red/hsa:6772%09red/hsa:64135%09red/hsa:4599%09red/hsa:4940%09red/hsa:3576%09red/hsa:4938%09red/hsa:4939%09red/hsa:6352%09red/hsa:23586%09red/hsa:51284%09red/hsa:91543%09red/hsa:3112%09red
Cell adhesion molecules (CAMs)	KEGG PATHWAY	hsa04514	12	146	4.1407e-08	3.20737e-06	SELL|F3|CD40LG|CD274|CD34|HLA-F|CNTNAP1|ITGAM|HLA-DOB|L1CAM|CLDN16|PTPRM	http://www.genome.jp/kegg-bin/show_pathway?hsa04514/hsa:8506%09red/hsa:3897%09red/hsa:3684%09red/hsa:959%09red/hsa:29126%09red/hsa:947%09red/hsa:1272%09red/hsa:10686%09red/hsa:6402%09red/hsa:3112%09red/hsa:5797%09red/hsa:3134%09red
Epstein-Barr virus infection	KEGG PATHWAY	hsa05169	12	201	1.04927e-06	5.4812e-05	DDX58|CCN1|STAT1|GADD45A|HLA-F|TNFAIP3|OAS1|OAS3|OAS2|ISG15|MAPK11|HLA-DOB	http://www.genome.jp/kegg-bin/show_pathway?hsa05169/hsa:1647%09red/hsa:9636%09red/hsa:6772%09red/hsa:5600%09red/hsa:890%09red/hsa:4940%09red/hsa:4938%09red/hsa:4939%09red/hsa:23586%09red/hsa:7128%09red/hsa:3112%09red/hsa:3134%09red
Cytokine-cytokine receptor interaction	KEGG PATHWAY	hsa04060	14	294	1.74315e-06	8.82568e-05	IL7R|IL1RN|IL36RN|CD40LG|CCL5|CXCL8|CSF1R|IL6R|CCR1|CXCR1|INHBE|CD70|IL1R2|CXCL17	http://www.genome.jp/kegg-bin/show_pathway?hsa04060/hsa:970%09red/hsa:1230%09red/hsa:1436%09red/hsa:3557%09red/hsa:83729%09red/hsa:3570%09red/hsa:3577%09red/hsa:284340%09red/hsa:959%09red/hsa:3576%09red/hsa:3575%09red/hsa:6352%09red/hsa:7850%09red/hsa:26525%09red
Pathways in cancer	KEGG PATHWAY	hsa05200	18	530	6.15291e-06	0.000267143	IL7R|RASGRP3|LAMA2|LAMA3|STAT1|GADD45A|ITGA2|CSF1R|IL6R|GNG4|STAT4|CXCL8|LAMC2|WNT5B|LPAR1|WNT7A|PAX8|FLG	http://www.genome.jp/kegg-bin/show_pathway?hsa05200/hsa:1647%09red/hsa:7476%09red/hsa:81029%09red/hsa:6772%09red/hsa:1436%09red/hsa:3673%09red/hsa:3918%09red/hsa:3570%09red/hsa:3576%09red/hsa:3575%09red/hsa:2786%09red/hsa:6775%09red/hsa:2260%09red/hsa:25780%09red/hsa:7849%09red/hsa:1902%09red/hsa:3908%09red/hsa:3909%09red
Human papillomavirus infection	KEGG PATHWAY	hsa05165	14	330	6.23142e-06	0.000267143	LAMA2|LAMA3|CCN1|STAT1|ITGA2|MX1|HLA-F|OASL|ISG15|TNC|LAMC2|WNT5B|THBS1|WNT7A	http://www.genome.jp/kegg-bin/show_pathway?hsa05165/hsa:9636%09red/hsa:7476%09red/hsa:6772%09red/hsa:890%09red/hsa:3673%09red/hsa:3371%09red/hsa:4599%09red/hsa:3918%09red/hsa:81029%09red/hsa:7057%09red/hsa:3909%09red/hsa:8638%09red/hsa:3908%09red/hsa:3134%09red
Hematopoietic cell lineage	KEGG PATHWAY	hsa04640	8	97	7.50021e-06	0.000304731	IL7R|CSF1R|ITGA2|CD34|IL6R|ITGAM|HLA-DOB|IL1R2	http://www.genome.jp/kegg-bin/show_pathway?hsa04640/hsa:947%09red/hsa:1436%09red/hsa:3673%09red/hsa:3570%09red/hsa:3684%09red/hsa:3575%09red/hsa:3112%09red/hsa:7850%09red
Measles	KEGG PATHWAY	hsa05162	9	138	1.21055e-05	0.000447633	IFIH1|STAT1|DDX58|TNFAIP3|MX1|OAS1|OAS3|OAS2|TLR7	http://www.genome.jp/kegg-bin/show_pathway?hsa05162/hsa:6772%09red/hsa:64135%09red/hsa:4599%09red/hsa:4940%09red/hsa:4938%09red/hsa:4939%09red/hsa:23586%09red/hsa:7128%09red/hsa:51284%09red
PI3K-Akt signaling pathway	KEGG PATHWAY	hsa04151	14	354	1.33035e-05	0.000475888	IL7R|AREG|LAMA2|LAMA3|ITGA2|LPAR1|CSF1R|THBS1|GNG4|FLG|TNC|LAMC2|IL6R|ANGPT4	http://www.genome.jp/kegg-bin/show_pathway?hsa04151/hsa:3918%09red/hsa:374%09red/hsa:1436%09red/hsa:3673%09red/hsa:3371%09red/hsa:3570%09red/hsa:2786%09red/hsa:3575%09red/hsa:7057%09red/hsa:2260%09red/hsa:1902%09red/hsa:51378%09red/hsa:3908%09red/hsa:3909%09red
NOD-like receptor signaling pathway	KEGG PATHWAY	hsa04621	10	178	1.37405e-05	0.000486235	STAT1|CASP1|CXCL8|CCL5|IFI16|TNFAIP3|OAS1|OAS3|OAS2|MAPK11	http://www.genome.jp/kegg-bin/show_pathway?hsa04621/hsa:834%09red/hsa:3428%09red/hsa:6772%09red/hsa:4940%09red/hsa:3576%09red/hsa:4938%09red/hsa:4939%09red/hsa:6352%09red/hsa:5600%09red/hsa:7128%09red
Phagosome	KEGG PATHWAY	hsa04145	9	152	2.49984e-05	0.000783521	NCF2|MARCO|OLR1|ITGA2|HLA-F|TUBB3|ITGAM|HLA-DOB|THBS1	http://www.genome.jp/kegg-bin/show_pathway?hsa04145/hsa:4688%09red/hsa:3673%09red/hsa:3684%09red/hsa:4973%09red/hsa:8685%09red/hsa:7057%09red/hsa:10381%09red/hsa:3112%09red/hsa:3134%09red
Hepatitis C	KEGG PATHWAY	hsa05160	9	155	2.8917e-05	0.000881166	DDX58|CLDN16|STAT1|MX1|OAS1|OAS3|OAS2|RSAD2|IFIT1	http://www.genome.jp/kegg-bin/show_pathway?hsa05160/hsa:6772%09red/hsa:4599%09red/hsa:4940%09red/hsa:3434%09red/hsa:4938%09red/hsa:4939%09red/hsa:23586%09red/hsa:91543%09red/hsa:10686%09red
Viral myocarditis	KEGG PATHWAY	hsa05416	6	60	3.88942e-05	0.00112281	LAMA2|CD40LG|EIF4G3|FYN|HLA-F|HLA-DOB	http://www.genome.jp/kegg-bin/show_pathway?hsa05416/hsa:2534%09red/hsa:959%09red/hsa:3112%09red/hsa:8672%09red/hsa:3908%09red/hsa:3134%09red
Osteoclast differentiation	KEGG PATHWAY	hsa04380	8	128	4.91165e-05	0.00134702	NCF2|STAT1|CSF1R|FYN|FOSL1|MAPK11|SIRPB1|SIRPB2	http://www.genome.jp/kegg-bin/show_pathway?hsa04380/hsa:4688%09red/hsa:6772%09red/hsa:1436%09red/hsa:2534%09red/hsa:55423%09red/hsa:10326%09red/hsa:5600%09red/hsa:8061%09red
Rap1 signaling pathway	KEGG PATHWAY	hsa04015	10	210	5.2558e-05	0.00141777	RASGRP3|FPR1|CSF1R|THBS1|MAPK11|ITGAM|LPAR1|FYB1|FLG|ANGPT4	http://www.genome.jp/kegg-bin/show_pathway?hsa04015/hsa:1436%09red/hsa:2533%09red/hsa:3684%09red/hsa:1902%09red/hsa:7057%09red/hsa:2260%09red/hsa:25780%09red/hsa:5600%09red/hsa:51378%09red/hsa:2357%09red
Signaling pathways regulating pluripotency of stem cells	KEGG PATHWAY	hsa04550	8	140	8.91164e-05	0.00217246	ID4|POU5F1B|KLF4|INHBE|WNT5B|WNT7A|FLG|MAPK11	http://www.genome.jp/kegg-bin/show_pathway?hsa04550/hsa:7476%09red/hsa:9314%09red/hsa:83729%09red/hsa:81029%09red/hsa:5462%09red/hsa:3400%09red/hsa:2260%09red/hsa:5600%09red
Neuroactive ligand-receptor interaction	KEGG PATHWAY	hsa04080	12	338	0.00014551	0.00318579	LPAR1|ADRA1B|ADCYAP1|RXFP1|FPR1|GRIK2|CHRM4|NPBWR1|OXTR|HTR1D|GABBR2|ADM	http://www.genome.jp/kegg-bin/show_pathway?hsa04080/hsa:9568%09red/hsa:59350%09red/hsa:2898%09red/hsa:5021%09red/hsa:147%09red/hsa:1902%09red/hsa:3352%09red/hsa:116%09red/hsa:2357%09red/hsa:2831%09red/hsa:133%09red/hsa:1132%09red
Toxoplasmosis	KEGG PATHWAY	hsa05145	7	113	0.000153154	0.00331599	LAMA2|LAMA3|CD40LG|STAT1|MAPK11|HLA-DOB|LAMC2	http://www.genome.jp/kegg-bin/show_pathway?hsa05145/hsa:3918%09red/hsa:6772%09red/hsa:959%09red/hsa:3112%09red/hsa:5600%09red/hsa:3908%09red/hsa:3909%09red
ECM-receptor interaction	KEGG PATHWAY	hsa04512	6	86	0.000248402	0.00524034	LAMA2|LAMA3|ITGA2|THBS1|TNC|LAMC2	http://www.genome.jp/kegg-bin/show_pathway?hsa04512/hsa:3918%09red/hsa:3673%09red/hsa:3371%09red/hsa:7057%09red/hsa:3908%09red/hsa:3909%09red
Steroid hormone biosynthesis	KEGG PATHWAY	hsa00140	3	60	0.000305799	0.00656803	AKR1C1|AKR1C2|AKR1C3	http://www.genome.jp/kegg-bin/show_pathway?hsa00140/hsa:1646%09red/hsa:1645%09red/hsa:8644%09red
Amoebiasis	KEGG PATHWAY	hsa05146	6	95	0.00041118	0.0076886	LAMA2|LAMA3|CXCL8|ITGAM|LAMC2|IL1R2	http://www.genome.jp/kegg-bin/show_pathway?hsa05146/hsa:3918%09red/hsa:3684%09red/hsa:3576%09red/hsa:7850%09red/hsa:3908%09red/hsa:3909%09red
Viral protein interaction with cytokine and cytokine receptor	KEGG PATHWAY	hsa04061	6	100	0.000532054	0.00931378	CCL5|CXCL8|CSF1R|IL6R|CCR1|CXCR1	http://www.genome.jp/kegg-bin/show_pathway?hsa04061/hsa:1230%09red/hsa:1436%09red/hsa:3570%09red/hsa:3577%09red/hsa:3576%09red/hsa:6352%09red
Epithelial cell signaling in Helicobacter pylori infection	KEGG PATHWAY	hsa05120	5	70	0.000741885	0.0117382	CXCL8|CXCR1|MAPK11|HBEGF|CCL5	http://www.genome.jp/kegg-bin/show_pathway?hsa05120/hsa:1839%09red/hsa:3577%09red/hsa:3576%09red/hsa:6352%09red/hsa:5600%09red
RIG-I-like receptor signaling pathway	KEGG PATHWAY	hsa04622	5	70	0.000741885	0.0117382	CXCL8|IFIH1|ISG15|DDX58|MAPK11	http://www.genome.jp/kegg-bin/show_pathway?hsa04622/hsa:64135%09red/hsa:9636%09red/hsa:5600%09red/hsa:3576%09red/hsa:23586%09red
Focal adhesion	KEGG PATHWAY	hsa04510	8	199	0.000853613	0.0130057	LAMA2|LAMA3|RASGRF1|ITGA2|FYN|THBS1|TNC|LAMC2	http://www.genome.jp/kegg-bin/show_pathway?hsa04510/hsa:3918%09red/hsa:5923%09red/hsa:3673%09red/hsa:3371%09red/hsa:2534%09red/hsa:7057%09red/hsa:3908%09red/hsa:3909%09red
Steroid biosynthesis	KEGG PATHWAY	hsa00100	2	19	0.000857874	0.0130397	MSMO1|SQLE	http://www.genome.jp/kegg-bin/show_pathway?hsa00100/hsa:6307%09red/hsa:6713%09red
Leishmaniasis	KEGG PATHWAY	hsa05140	5	74	0.000939407	0.0139617	HLA-DOB|MAPK11|ITGAM|STAT1|NCF2	http://www.genome.jp/kegg-bin/show_pathway?hsa05140/hsa:4688%09red/hsa:3112%09red/hsa:6772%09red/hsa:3684%09red/hsa:5600%09red
Hypertrophic cardiomyopathy (HCM)	KEGG PATHWAY	hsa05410	3	90	0.000955883	0.0140957	ITGA9|SGCD|ACE	http://www.genome.jp/kegg-bin/show_pathway?hsa05410/hsa:1636%09red/hsa:3680%09red/hsa:6444%09red
Proteoglycans in cancer	KEGG PATHWAY	hsa05205	8	203	0.00096564	0.0142508	HBEGF|ITGA2|THBS1|ANK1|MAPK11|WNT5B|WNT7A|FLG	http://www.genome.jp/kegg-bin/show_pathway?hsa05205/hsa:7476%09red/hsa:1839%09red/hsa:3673%09red/hsa:81029%09red/hsa:7057%09red/hsa:2260%09red/hsa:286%09red/hsa:5600%09red
Hepatitis B	KEGG PATHWAY	hsa05161	7	163	0.0012383	0.017268	IFIH1|STAT4|CCN1|STAT1|CXCL8|DDX58|MAPK11	http://www.genome.jp/kegg-bin/show_pathway?hsa05161/hsa:6775%09red/hsa:6772%09red/hsa:890%09red/hsa:64135%09red/hsa:5600%09red/hsa:3576%09red/hsa:23586%09red
IL-17 signaling pathway	KEGG PATHWAY	hsa04657	5	93	0.00244672	0.0273883	CXCL8|S100A7|FOSL1|MAPK11|TNFAIP3	http://www.genome.jp/kegg-bin/show_pathway?hsa04657/hsa:8061%09red/hsa:6278%09red/hsa:7128%09red/hsa:3576%09red/hsa:5600%09red
Small cell lung cancer	KEGG PATHWAY	hsa05222	5	93	0.00244672	0.0273883	LAMC2|GADD45A|ITGA2|LAMA3|LAMA2	http://www.genome.jp/kegg-bin/show_pathway?hsa05222/hsa:1647%09red/hsa:3918%09red/hsa:3909%09red/hsa:3908%09red/hsa:3673%09red
Transcriptional misregulation in cancer	KEGG PATHWAY	hsa05202	7	186	0.00254335	0.0276303	HMGA2|GADD45A|CSF1R|PAX8|ITGAM|CXCL8|IL1R2	http://www.genome.jp/kegg-bin/show_pathway?hsa05202/hsa:1647%09red/hsa:1436%09red/hsa:3684%09red/hsa:3576%09red/hsa:8091%09red/hsa:7849%09red/hsa:7850%09red
TGF-beta signaling pathway	KEGG PATHWAY	hsa04350	5	94	0.00255722	0.0276303	ID4|NOG|FST|INHBE|THBS1	http://www.genome.jp/kegg-bin/show_pathway?hsa04350/hsa:9241%09red/hsa:7057%09red/hsa:10468%09red/hsa:83729%09red/hsa:3400%09red
MAPK signaling pathway	KEGG PATHWAY	hsa04010	9	295	0.0026277	0.0281686	RASGRP3|MAPK8IP2|RASGRF1|AREG|GADD45A|CSF1R|ANGPT4|FLG|MAPK11	http://www.genome.jp/kegg-bin/show_pathway?hsa04010/hsa:1647%09red/hsa:5923%09red/hsa:1436%09red/hsa:23542%09red/hsa:374%09red/hsa:2260%09red/hsa:25780%09red/hsa:5600%09red/hsa:51378%09red
Chemokine signaling pathway	KEGG PATHWAY	hsa04062	7	190	0.00285045	0.0298752	STAT1|CCL5|DOCK2|CXCL8|GNG4|CCR1|CXCR1	http://www.genome.jp/kegg-bin/show_pathway?hsa04062/hsa:1230%09red/hsa:6772%09red/hsa:1794%09red/hsa:3577%09red/hsa:3576%09red/hsa:2786%09red/hsa:6352%09red
Pancreatic secretion	KEGG PATHWAY	hsa04972	5	98	0.00303562	0.0302409	CLCA2|SLC4A4|FAP|KCNMA1|ATP1A2	http://www.genome.jp/kegg-bin/show_pathway?hsa04972/hsa:1056%09red/hsa:8671%09red/hsa:477%09red/hsa:3778%09red/hsa:9635%09red
Nicotinate and nicotinamide metabolism	KEGG PATHWAY	hsa00760	3	30	0.00371829	0.0341966	NMNAT2|AOX1|NT5E	http://www.genome.jp/kegg-bin/show_pathway?hsa00760/hsa:4907%09red/hsa:23057%09red/hsa:316%09red
Toll-like receptor signaling pathway	KEGG PATHWAY	hsa04620	5	104	0.00386971	0.0345127	CXCL8|CCL5|TLR7|STAT1|MAPK11	http://www.genome.jp/kegg-bin/show_pathway?hsa04620/hsa:5600%09red/hsa:6772%09red/hsa:3576%09red/hsa:6352%09red/hsa:51284%09red
Galactose metabolism	KEGG PATHWAY	hsa00052	3	31	0.0040498	0.035166	HKDC1|AKR1B1|MGAM	http://www.genome.jp/kegg-bin/show_pathway?hsa00052/hsa:8972%09red/hsa:231%09red/hsa:80201%09red
Staphylococcus aureus infection	KEGG PATHWAY	hsa05150	4	68	0.0048992	0.0398105	FPR1|CFB|ITGAM|HLA-DOB	http://www.genome.jp/kegg-bin/show_pathway?hsa05150/hsa:629%09red/hsa:3112%09red/hsa:3684%09red/hsa:2357%09red
Renin secretion	KEGG PATHWAY	hsa04924	4	69	0.0051452	0.0411361	CLCA2|PDE1C|KCNMA1|ADCYAP1	http://www.genome.jp/kegg-bin/show_pathway?hsa04924/hsa:9635%09red/hsa:116%09red/hsa:5137%09red/hsa:3778%09red
Jak-STAT signaling pathway	KEGG PATHWAY	hsa04630	6	162	0.00547166	0.0431933	IL7R|AOX1|STAT4|STAT1|SOCS2|IL6R	http://www.genome.jp/kegg-bin/show_pathway?hsa04630/hsa:316%09red/hsa:6772%09red/hsa:8835%09red/hsa:3570%09red/hsa:3575%09red/hsa:6775%09red
Adherens junction	KEGG PATHWAY	hsa04520	4	72	0.00593249	0.0451928	PTPRM|FYN|PTPRB|FLG	http://www.genome.jp/kegg-bin/show_pathway?hsa04520/hsa:2534%09red/hsa:2260%09red/hsa:5797%09red/hsa:5787%09red
Cholesterol metabolism	KEGG PATHWAY	hsa04979	2	50	0.00519752	0.0471114	PCSK9|ANGPTL4	http://www.genome.jp/kegg-bin/show_pathway?hsa04979/hsa:51129%09red/hsa:255738%09red
Allograft rejection	KEGG PATHWAY	hsa05330	3	38	0.00687156	0.0491615	CD40LG|HLA-F|HLA-DOB	http://www.genome.jp/kegg-bin/show_pathway?hsa05330/hsa:3112%09red/hsa:959%09red/hsa:3134%09red
Human cytomegalovirus infection	KEGG PATHWAY	hsa05163	7	225	0.00689431	0.0492173	CCL5|CXCL8|HLA-F|IL6R|CCR1|GNG4|MAPK11	http://www.genome.jp/kegg-bin/show_pathway?hsa05163/hsa:1230%09red/hsa:3570%09red/hsa:2786%09red/hsa:3576%09red/hsa:6352%09red/hsa:5600%09red/hsa:3134%09red

## Sheet: Table S4d
Table S4d: Regulated GO items identified in MCF-7 cells (p < 0.05), n=156
Term	Database	ID	Input.number	Background.number	P.Value	Corrected.P.Value	Input	Hyperlink
protein binding	Gene Ontology	GO:0005515	60	11779	8.89693e-13	1.14681e-09	ZDHHC22|RIPOR3|FAXDC2|MYRIP|THEG|GNAO1|IGFBP5|TRAPPC2B|MFAP2|PKP1|SYNE1|HMCN1|MUC5B|GAL3ST2|PHLDA1|FAM189A2|CAV1|TP63|MAML2|ASTL|ZSCAN18|EGR1|TNXB|PTHLH|NIBAN1|ZNF264|INHBA|SATB1|ZNF419|SORCS1|C3|NTRK3|ZNF559|ANXA1|TYRP1|EPHA4|NTF4|FOS|KRT23|RAMP3|PAPSS2|TNFRSF11B|SERPINF2|MUC16|PTGES|CAPG|PLIN5|LRP4|SLC25A48|RBP7|PCP4|RIN1|TLR2|KRT16|SHISA2|NEU4|RNF125|COL6A2|ZNF772|ZNF773	http://amigo.geneontology.org/amigo/term/GO:0005515
oxidation-reduction process	Gene Ontology	GO:0055114	12	525	1.46638e-08	8.45539e-06	IYD|AOX1|NOS3|CYP1A1|ALDH1L1|CYP4Z2P|CYP4F8|AKR1B10|DIO1|FAR2|STEAP4|AKR1C3	http://amigo.geneontology.org/amigo/term/GO:0055114
extracellular exosome	Gene Ontology	GO:0070062	22	2085	1.51485e-08	8.45539e-06	TMC5|CPM|ACTG2|AOX1|KRT37|BPIFB1|SLC5A8|SPTBN4|AKR1C3|APOD|PPFIA2|PZP|RFTN1|ARHGDIB|AZGP1|ALDH1L1|SLC7A11|STEAP4|TGFBI|PSCA|CPS1|SCIN	http://amigo.geneontology.org/amigo/term/GO:0070062
extracellular space	Gene Ontology	GO:0005615	19	1572	2.09985e-08	8.45539e-06	APOD|TSKU|TIMP3|CPM|ACTG2|AZGP1|RAMP1|ZG16|ZPLD1|S100A7A|TCN1|SLIT1|TFPI|CST2|TGFBI|S100A7|KLK13|CXCL17|F5	http://amigo.geneontology.org/amigo/term/GO:0005615
plasma membrane	Gene Ontology	GO:0005886	32	4619	9.89413e-08	2.39042e-05	IYD|MMP16|CPM|RAB39A|SLC7A11|SLC5A8|CLCA2|SPTBN4|SUSD3|RFTN1|DIO1|TFPI|MFAP3L|PTPRB|SLITRK6|NOS3|SLC14A1|RAMP1|STS|EPS8L3|SPAM1|KCNH1|F5|AZGP1|MUCL1|ACKR2|HLA-DQA2|TGFBI|PSCA|STEAP4|ABCC2|SCIN	http://amigo.geneontology.org/amigo/term/GO:0005886
extracellular region	Gene Ontology	GO:0005576	19	1843	2.43275e-07	4.89794e-05	APOD|AKR1B10|TIMP3|CPM|AZGP1|KLK13|PSG9|TCN1|MUCL1|PZP|BPIFB1|PLAC8|TFPI|CLCA2|TGFBI|S100A7|PSCA|SPAM1|F5	http://amigo.geneontology.org/amigo/term/GO:0005576
cell surface	Gene Ontology	GO:0009986	11	598	5.04484e-07	8.70596e-05	SLITRK6|MMP16|KCNH1|CPM|ZPLD1|RAMP1|SLC7A11|ACKR2|TFPI|PPFIA2|ABCC2	http://amigo.geneontology.org/amigo/term/GO:0009986
collagen-containing extracellular matrix	Gene Ontology	GO:0062023	9	370	2.31356e-07	0.000149109	ANXA1|TNXB|SULF1|COL4A6|MFAP2|SERPINF2|COL21A1|HMCN1|COL6A2	http://amigo.geneontology.org/amigo/term/GO:0062023
electron transport chain	Gene Ontology	GO:0022900	5	69	1.41174e-06	0.000189487	AOX1|GPX2|DHRS3|HAAO|STEAP4	http://amigo.geneontology.org/amigo/term/GO:0022900
electron transfer activity	Gene Ontology	GO:0009055	5	74	1.9552e-06	0.000213008	AOX1|GPX2|DHRS3|HAAO|STEAP4	http://amigo.geneontology.org/amigo/term/GO:0009055
oxidoreductase activity	Gene Ontology	GO:0016491	6	137	1.97918e-06	0.000213008	IYD|AKR1B10|CYP1A1|NOS3|FAR2|AKR1C3	http://amigo.geneontology.org/amigo/term/GO:0016491
protein binding	Gene Ontology	GO:0005515	53	11779	2.11597e-06	0.000213008	IYD|TIMP3|RAB39A|KLK13|MAT1A|KRT37|SLC7A11|HAAO|SPTBN4|NAALADL2|PEG10|SMIM2|APOD|AKR1B10|PPFIA2|PLAC8|PPARGC1A|SPAM1|ARHGDIB|SUSD3|SLIT1|CST2|ABCC2|S100A7|PCDH17|B3GALT5|NOS3|ZG16|RAMP1|PMP22|HSPB8|PLEKHS1|ZNF827|MFAP3L|EPS8L3|DUSP10|CXCL17|CYP1A1|GALNT14|KCNH1|F5|AZGP1|MUCL1|ACKR2|UBE2F|KPNA7|S100A7A|PTPRB|TM4SF18|TGFBI|INSYN1|HLA-DQA2|NYAP2	http://amigo.geneontology.org/amigo/term/GO:0005515
extracellular space	Gene Ontology	GO:0005615	16	1572	5.89636e-07	0.000253347	ANXA1|NTF4|TNFRSF11B|INHBA|IGFBP5|TNXB|PTHLH|SULF1|MUC5AC|COL4A6|COLEC10|SERPINF2|COL21A1|MUC5B|COL6A2|C3	http://amigo.geneontology.org/amigo/term/GO:0005615
angiogenesis	Gene Ontology	GO:0001525	7	238	3.4841e-06	0.000323754	APOD|NOS3|RAMP1|PTPRB|TGFBI|S100A7|CXCL17	http://amigo.geneontology.org/amigo/term/GO:0001525
NADP-retinol dehydrogenase activity	Gene Ontology	GO:0052650	3	12	7.30454e-06	0.000588259	AKR1B10|DHRS3|AKR1C3	http://amigo.geneontology.org/amigo/term/GO:0052650
response to reactive oxygen species	Gene Ontology	GO:0000302	3	13	8.97342e-06	0.000661958	APOD|S100A7|PPARGC1A	http://amigo.geneontology.org/amigo/term/GO:0000302
retinol metabolic process	Gene Ontology	GO:0042572	4	47	9.31563e-06	0.000661958	CYP1A1|AKR1B10|DHRS3|AKR1C3	http://amigo.geneontology.org/amigo/term/GO:0042572
integral component of plasma membrane	Gene Ontology	GO:0005887	14	1380	1.32999e-05	0.000892569	SLITRK6|TMC5|MMP16|KCNH1|SLC14A1|IYD|RAMP1|SLC7A11|ACKR2|PCDH17|ABCC2|CLCA2|HLA-DQA2|PTPRB	http://amigo.geneontology.org/amigo/term/GO:0005887
response to progesterone	Gene Ontology	GO:0032570	4	42	3.88514e-06	0.000972032	TLR2|OXTR|CAV1|FOS	http://amigo.geneontology.org/amigo/term/GO:0032570
positive regulation of gene expression	Gene Ontology	GO:0010628	8	391	3.92405e-06	0.000972032	CYP26B1|EGR1|RAMP3|NTRK3|TLR2|INHBA|PKP1|CAV1	http://amigo.geneontology.org/amigo/term/GO:0010628
extracellular region	Gene Ontology	GO:0005576	16	1843	4.52459e-06	0.000972032	ANXA1|NTF4|TNFRSF11B|COL4A6|DNASE1L2|IGFBP5|TNXB|PTHLH|TSPEAR|MFAP2|COLEC10|SERPINF2|COL21A1|INHBA|COL6A2|C3	http://amigo.geneontology.org/amigo/term/GO:0005576
cytoplasm	Gene Ontology	GO:0005737	26	4624	1.01248e-05	0.00150439	FAXDC2|EPHA4|PKP1|SYNE1|PLIN5|NIBAN1|TP63|MAML2|CMPK2|EGR1|PTHLH|NTRK3|CYP26B1|PLEKHA4|ANXA1|TYRP1|DNASE1L2|RBP7|MUC5AC|ASTL|CAPG|PCP4|RIN1|TLR2|COLEC10|NEU4	http://amigo.geneontology.org/amigo/term/GO:0005737
cell surface	Gene Ontology	GO:0009986	9	598	1.0888e-05	0.00150439	ANXA1|LRP4|EPHA4|SULF1|TLR2|TSPEAR|RAMP3|SERPINF2|C3	http://amigo.geneontology.org/amigo/term/GO:0009986
estrous cycle	Gene Ontology	GO:0044849	3	16	1.09305e-05	0.00150439	ANXA1|EGR1|OXTR	http://amigo.geneontology.org/amigo/term/GO:0044849
cell adhesion	Gene Ontology	GO:0007155	8	478	1.63884e-05	0.00162497	ASTL|EPHA4|TNXB|PCDH7|COL4A6|PKP1|MUC16|COL6A2	http://amigo.geneontology.org/amigo/term/GO:0007155
extracellular matrix structural constituent	Gene Ontology	GO:0005201	5	137	1.9621e-05	0.00172508	MUC5AC|COL4A6|HMCN1|TNXB|MFAP2	http://amigo.geneontology.org/amigo/term/GO:0005201
signal transduction	Gene Ontology	GO:0007165	11	1013	2.25162e-05	0.00181396	ANXA1|ARHGAP36|RIN1|TLR2|TSPEAR|PKP1|IGFBP5|TNFRSF11B|PTGES|FAM83E|C3	http://amigo.geneontology.org/amigo/term/GO:0007165
heme binding	Gene Ontology	GO:0020037	5	135	3.19647e-05	0.00182894	CYP4F8|CYP1A1|NOS3|STEAP4|CYP4Z2P	http://amigo.geneontology.org/amigo/term/GO:0020037
Golgi membrane	Gene Ontology	GO:0000139	9	616	3.4695e-05	0.00182894	B3GALT5|GALNT14|GALNTL6|F5|RAB39A|SLC7A11|NOS3|STEAP4|HLA-DQA2	http://amigo.geneontology.org/amigo/term/GO:0000139
establishment of skin barrier	Gene Ontology	GO:0061436	3	25	3.64066e-05	0.0024699	CYP26B1|TP63|KRT16	http://amigo.geneontology.org/amigo/term/GO:0061436
proximal/distal pattern formation	Gene Ontology	GO:0009954	3	26	4.05402e-05	0.00261281	CYP26B1|TP63|LRP4	http://amigo.geneontology.org/amigo/term/GO:0009954
memory	Gene Ontology	GO:0007613	4	82	4.71492e-05	0.00276251	RIN1|MAML2|NTF4|OXTR	http://amigo.geneontology.org/amigo/term/GO:0007613
female pregnancy	Gene Ontology	GO:0007565	4	84	5.15946e-05	0.00289154	OXTR|IGFBP5|PTHLH|FOS	http://amigo.geneontology.org/amigo/term/GO:0007565
dendrite	Gene Ontology	GO:0030425	7	420	5.8241e-05	0.00312803	TP63|NTF4|LRP4|GNAO1|EPHA4|RIN1|MAML2	http://amigo.geneontology.org/amigo/term/GO:0030425
positive regulation of peptidyl-serine phosphorylation	Gene Ontology	GO:0033138	4	90	6.67704e-05	0.00344268	CAV1|NTF4|RAMP3|NTRK3	http://amigo.geneontology.org/amigo/term/GO:0033138
female pregnancy	Gene Ontology	GO:0007565	4	84	8.08269e-05	0.00406829	STS|PZP|ABCC2|PSG9	http://amigo.geneontology.org/amigo/term/GO:0007565
negative regulation of smooth muscle cell proliferation	Gene Ontology	GO:0048662	3	30	8.46972e-05	0.00409257	APOD|NOS3|PPARGC1A	http://amigo.geneontology.org/amigo/term/GO:0048662
plasma membrane	Gene Ontology	GO:0005886	24	4619	8.82437e-05	0.00421282	GNAO1|EPHA4|PKP1|MUC16|MUC5B|NIBAN1|CAV1|TLR2|MAML2|SULF1|NTRK3|C3|ANXA1|RAMP3|TNFRSF11B|MUC5AC|ASTL|ZDHHC22|LRP4|RIN1|PCDH7|PLEKHA4|SSTR5|OXTR	http://amigo.geneontology.org/amigo/term/GO:0005886
hair follicle development	Gene Ontology	GO:0001942	3	37	0.000107638	0.00474629	INHBA|DNASE1L2|LRP4	http://amigo.geneontology.org/amigo/term/GO:0001942
DNA binding	Gene Ontology	GO:0003677	11	1209	0.000108295	0.00474629	TP63|ZNF772|DNASE1L2|EGR1|TRAPPC2B|ZNF264|ZSCAN18|ZNF469|ZNF419|ZNF137P|ZNF773	http://amigo.geneontology.org/amigo/term/GO:0003677
extracellular matrix structural constituent conferring tensile strength	Gene Ontology	GO:0030020	3	41	0.000143335	0.0053746	COL21A1|COL4A6|COL6A2	http://amigo.geneontology.org/amigo/term/GO:0030020
mechanoreceptor differentiation	Gene Ontology	GO:0042490	2	6	0.000143674	0.0053746	NTF4|NTRK3	http://amigo.geneontology.org/amigo/term/GO:0042490
mammary gland involution	Gene Ontology	GO:0060056	2	6	0.000143674	0.0053746	CAV1|IGFBP5	http://amigo.geneontology.org/amigo/term/GO:0060056
cornification	Gene Ontology	GO:0070268	4	111	0.000145936	0.0053746	CYP26B1|KRT16|PKP1|KRT23	http://amigo.geneontology.org/amigo/term/GO:0070268
GPI-linked ephrin receptor activity	Gene Ontology	GO:0005004	2	7	0.000184448	0.00642577	EPHA4|NTRK3	http://amigo.geneontology.org/amigo/term/GO:0005004
anchored component of membrane	Gene Ontology	GO:0031225	4	102	0.00016621	0.00772239	SPAM1|PSCA|CPM|TFPI	http://amigo.geneontology.org/amigo/term/GO:0031225
metal ion binding	Gene Ontology	GO:0046872	15	2298	0.000231655	0.00785798	TP63|ZNF772|TYRP1|GNAO1|EGR1|TRAPPC2B|ZNF264|ZSCAN18|ZNF469|ZNF419|HMGCLL1|ECEL1|ZNF137P|ZNF773|ZNF559	http://amigo.geneontology.org/amigo/term/GO:0046872
inflammatory response	Gene Ontology	GO:0006954	6	381	0.000271	0.00895689	ANXA1|CYP26B1|FOS|TLR2|KRT16|C3	http://amigo.geneontology.org/amigo/term/GO:0006954
cranial skeletal system development	Gene Ontology	GO:1904888	2	9	0.000280957	0.00905383	TP63|COLEC10	http://amigo.geneontology.org/amigo/term/GO:1904888
keratinocyte differentiation	Gene Ontology	GO:0030216	3	53	0.00029411	0.00924654	ANXA1|TP63|KRT16	http://amigo.geneontology.org/amigo/term/GO:0030216
steroid metabolic process	Gene Ontology	GO:0008202	3	43	0.000230011	0.00958115	CYP1A1|UGT2B15|AKR1C3	http://amigo.geneontology.org/amigo/term/GO:0008202
skeletal system development	Gene Ontology	GO:0001501	4	137	0.000318321	0.00976942	TP63|PAPSS2|PTHLH|TNFRSF11B	http://amigo.geneontology.org/amigo/term/GO:0001501
thyroid hormone metabolic process	Gene Ontology	GO:0042403	2	8	0.000289692	0.0109359	IYD|DIO1	http://amigo.geneontology.org/amigo/term/GO:0042403
retinal dehydrogenase activity	Gene Ontology	GO:0001758	2	8	0.000289692	0.0109359	AKR1B10|AKR1C3	http://amigo.geneontology.org/amigo/term/GO:0001758
cytosolic ribosome	Gene Ontology	GO:0022626	2	8	0.000289692	0.0109359	APOD|PPARGC1A	http://amigo.geneontology.org/amigo/term/GO:0022626
O-glycan processing	Gene Ontology	GO:0016266	3	59	0.000397314	0.0113808	MUC5AC|MUC16|MUC5B	http://amigo.geneontology.org/amigo/term/GO:0016266
doxorubicin metabolic process	Gene Ontology	GO:0044598	2	9	0.000353475	0.0115405	AKR1B10|AKR1C3	http://amigo.geneontology.org/amigo/term/GO:0044598
daunorubicin metabolic process	Gene Ontology	GO:0044597	2	9	0.000353475	0.0115405	AKR1B10|AKR1C3	http://amigo.geneontology.org/amigo/term/GO:0044597
peptidyl-tyrosine dephosphorylation involved in inactivation of protein kinase activity	Gene Ontology	GO:1990264	2	9	0.000353475	0.0115405	PTPRB|DUSP10	http://amigo.geneontology.org/amigo/term/GO:1990264
adaptive thermogenesis	Gene Ontology	GO:1990845	2	9	0.000353475	0.0115405	PPARGC1A|CPS1	http://amigo.geneontology.org/amigo/term/GO:1990845
collagen trimer	Gene Ontology	GO:0005581	3	60	0.000416491	0.0116708	COL21A1|COL6A2|COLEC10	http://amigo.geneontology.org/amigo/term/GO:0005581
iron ion binding	Gene Ontology	GO:0005506	4	127	0.000373272	0.0118661	CYP1A1|AOX1|CYP4F8|CYP4Z2P	http://amigo.geneontology.org/amigo/term/GO:0005506
sleep	Gene Ontology	GO:0030431	2	12	0.000462782	0.012692	OXTR|FOS	http://amigo.geneontology.org/amigo/term/GO:0030431
collagen-containing extracellular matrix	Gene Ontology	GO:0062023	6	370	0.000432447	0.0130599	TIMP3|AZGP1|ZG16|PZP|TGFBI|S100A7	http://amigo.geneontology.org/amigo/term/GO:0062023
adherens junction	Gene Ontology	GO:0005912	4	155	0.00050133	0.0131268	ANXA1|HMCN1|EPHA4|PKP1	http://amigo.geneontology.org/amigo/term/GO:0005912
response to drug	Gene Ontology	GO:0042493	5	280	0.00051274	0.0131268	ANXA1|INHBA|OXTR|TNFRSF11B|FOS	http://amigo.geneontology.org/amigo/term/GO:0042493
Golgi apparatus	Gene Ontology	GO:0005794	9	1002	0.000519368	0.0131268	SORCS1|EPHA4|PTHLH|SULF1|TLR2|COLEC10|SYNE1|ZDHHC22|CAV1	http://amigo.geneontology.org/amigo/term/GO:0005794
positive regulation of lipid storage	Gene Ontology	GO:0010884	2	13	0.000533185	0.0132168	C3|PLIN5	http://amigo.geneontology.org/amigo/term/GO:0010884
p53 binding	Gene Ontology	GO:0002039	3	66	0.000544096	0.0132328	TP63|RNF125|NTRK3	http://amigo.geneontology.org/amigo/term/GO:0002039
protein processing	Gene Ontology	GO:0016485	3	56	0.000480815	0.0137167	KLK13|MMP16|CPM	http://amigo.geneontology.org/amigo/term/GO:0016485
response to lipopolysaccharide	Gene Ontology	GO:0032496	4	137	0.000492889	0.0137167	CYP1A1|S100A7|NOS3|DUSP10	http://amigo.geneontology.org/amigo/term/GO:0032496
actin filament capping	Gene Ontology	GO:0051693	2	11	0.000499614	0.0137167	SPTBN4|SCIN	http://amigo.geneontology.org/amigo/term/GO:0051693
alcohol dehydrogenase (NADP+) activity	Gene Ontology	GO:0008106	2	11	0.000499614	0.0137167	AKR1B10|AKR1C3	http://amigo.geneontology.org/amigo/term/GO:0008106
endoplasmic reticulum lumen	Gene Ontology	GO:0005788	5	296	0.000656021	0.0151002	COL21A1|COL4A6|COL6A2|C3|IGFBP5	http://amigo.geneontology.org/amigo/term/GO:0005788
alditol:NADP+ 1-oxidoreductase activity	Gene Ontology	GO:0004032	2	12	0.000581907	0.0152814	AKR1B10|AKR1C3	http://amigo.geneontology.org/amigo/term/GO:0004032
aldo-keto reductase (NADP) activity	Gene Ontology	GO:0004033	2	12	0.000581907	0.0152814	AKR1B10|AKR1C3	http://amigo.geneontology.org/amigo/term/GO:0004033
retinoid metabolic process	Gene Ontology	GO:0001523	3	63	0.000668054	0.0155718	AKR1B10|DHRS3|AKR1C3	http://amigo.geneontology.org/amigo/term/GO:0001523
negative regulation of endopeptidase activity	Gene Ontology	GO:0010951	4	149	0.000669755	0.0155718	CST2|TIMP3|PZP|TFPI	http://amigo.geneontology.org/amigo/term/GO:0010951
response to arsenic-containing substance	Gene Ontology	GO:0046685	2	13	0.000670308	0.0155718	CYP1A1|ABCC2	http://amigo.geneontology.org/amigo/term/GO:0046685
startle response	Gene Ontology	GO:0001964	2	13	0.000670308	0.0155718	SLITRK6|KCNH1	http://amigo.geneontology.org/amigo/term/GO:0001964
negative regulation of fibroblast growth factor receptor signaling pathway	Gene Ontology	GO:0040037	2	16	0.000773463	0.0162403	SHISA2|SULF1	http://amigo.geneontology.org/amigo/term/GO:0040037
lamin binding	Gene Ontology	GO:0005521	2	16	0.000773463	0.0162403	SYNE1|PKP1	http://amigo.geneontology.org/amigo/term/GO:0005521
keratinization	Gene Ontology	GO:0031424	4	175	0.000781149	0.0162403	KRT16|PKP1|KRTAP5-10|KRT23	http://amigo.geneontology.org/amigo/term/GO:0031424
positive regulation of protein phosphorylation	Gene Ontology	GO:0001934	4	178	0.000830982	0.0170021	C3|NIBAN1|FAXDC2|NTRK3	http://amigo.geneontology.org/amigo/term/GO:0001934
response to corticosterone	Gene Ontology	GO:0051412	2	17	0.000863173	0.0173848	NTRK3|FOS	http://amigo.geneontology.org/amigo/term/GO:0051412
amyloid-beta binding	Gene Ontology	GO:0001540	3	80	0.000932377	0.0182096	TLR2|EPHA4|RAMP3	http://amigo.geneontology.org/amigo/term/GO:0001540
epidermis development	Gene Ontology	GO:0008544	3	80	0.000932377	0.0182096	NTF4|PTHLH|SATB1	http://amigo.geneontology.org/amigo/term/GO:0008544
innervation	Gene Ontology	GO:0060384	2	19	0.00105689	0.0200342	NTF4|SULF1	http://amigo.geneontology.org/amigo/term/GO:0060384
negative regulation of ERK1 and ERK2 cascade	Gene Ontology	GO:0070373	3	70	0.000896278	0.0204284	PSCA|TIMP3|DUSP10	http://amigo.geneontology.org/amigo/term/GO:0070373
integral component of membrane	Gene Ontology	GO:0016021	20	3643	0.000931016	0.0208272	B3GALT5|GALNT14|GALNTL6|MFAP3L|ZPLD1|SMIM2|CYP4Z2P|NAALADL2|SLC7A11|DHRS3|CYP4F8|SLC5A8|VTCN1|UGT2B15|DIO1|STS|TM4SF18|PMP22|STEAP4|SUSD3	http://amigo.geneontology.org/amigo/term/GO:0016021
FMN binding	Gene Ontology	GO:0010181	2	16	0.00097184	0.020964	IYD|NOS3	http://amigo.geneontology.org/amigo/term/GO:0010181
cellular response to interleukin-6	Gene Ontology	GO:0071354	2	16	0.00097184	0.020964	PPARGC1A|ABCC2	http://amigo.geneontology.org/amigo/term/GO:0071354
calcium ion binding	Gene Ontology	GO:0005509	7	693	0.00114404	0.0210667	ANXA1|LRP4|DNASE1L2|PCP4|SULF1|PCDH7|HMCN1	http://amigo.geneontology.org/amigo/term/GO:0005509
cytosol	Gene Ontology	GO:0005829	25	5095	0.000995849	0.021105	AOX1|RAB39A|MAT1A|KRT37|HAAO|CLCA2|SPTBN4|PEG10|AKR1C3|AKR1B10|PPFIA2|ACTG2|ARHGDIB|S100A7|NOS3|FGD3|HSPB8|DUSP10|CYP1A1|ALDH1L1|ACKR2|UBE2F|KPNA7|S100A7A|GPX2	http://amigo.geneontology.org/amigo/term/GO:0005829
intracellular membrane-bounded organelle	Gene Ontology	GO:0043231	8	788	0.00104876	0.0218317	CYP1A1|KCNH1|FAR2|PPARGC1A|ACKR2|SLC7A11|UGT2B15|STS	http://amigo.geneontology.org/amigo/term/GO:0043231
thyroid hormone generation	Gene Ontology	GO:0006590	2	17	0.00108436	0.0218317	IYD|DIO1	http://amigo.geneontology.org/amigo/term/GO:0006590
carbohydrate binding	Gene Ontology	GO:0030246	4	172	0.00112704	0.0219592	PLAC8|GALNT14|GALNTL6|ZG16	http://amigo.geneontology.org/amigo/term/GO:0030246
polypeptide N-acetylgalactosaminyltransferase activity	Gene Ontology	GO:0004653	2	18	0.00120283	0.0223541	GALNT14|GALNTL6	http://amigo.geneontology.org/amigo/term/GO:0004653
regulation of sodium ion transport	Gene Ontology	GO:0002028	2	18	0.00120283	0.0223541	NOS3|SPTBN4	http://amigo.geneontology.org/amigo/term/GO:0002028
nucleus	Gene Ontology	GO:0005634	23	5208	0.00131468	0.0229002	THEG|TRAPPC2B|PKP1|PHLDA1|TP63|MAML2|ZSCAN18|EGR1|ZNF264|ZNF419|ZNF559|ANXA1|FOS|DNASE1L2|SATB1|SYNE1|CAPG|ZNF137P|PCP4|KRT16|ZNF469|ZNF772|ZNF773	http://amigo.geneontology.org/amigo/term/GO:0005634
cellular response to glucocorticoid stimulus	Gene Ontology	GO:0071385	2	22	0.00138286	0.0231495	ANXA1|SSTR5	http://amigo.geneontology.org/amigo/term/GO:0071385
cellular response to interleukin-1	Gene Ontology	GO:0071347	3	80	0.00129972	0.0232359	SPAM1|ABCC2|TFPI	http://amigo.geneontology.org/amigo/term/GO:0071347
positive regulation of monocyte chemotaxis	Gene Ontology	GO:0090026	2	19	0.00132722	0.0232359	S100A7|CXCL17	http://amigo.geneontology.org/amigo/term/GO:0090026
cellular amino acid metabolic process	Gene Ontology	GO:0006520	2	19	0.00132722	0.0232359	DIO1|CPS1	http://amigo.geneontology.org/amigo/term/GO:0006520
kidney development	Gene Ontology	GO:0001822	3	95	0.00150576	0.0242615	CYP26B1|SULF1|LRP4	http://amigo.geneontology.org/amigo/term/GO:0001822
positive regulation of cold-induced thermogenesis	Gene Ontology	GO:0120162	3	97	0.00159558	0.0247795	OXTR|MFAP2|CAV1	http://amigo.geneontology.org/amigo/term/GO:0120162
sarcolemma	Gene Ontology	GO:0042383	3	97	0.00159558	0.0247795	ANXA1|COL6A2|CAV1	http://amigo.geneontology.org/amigo/term/GO:0042383
lipid storage	Gene Ontology	GO:0019915	2	24	0.00162354	0.0249136	PLIN5|CAV1	http://amigo.geneontology.org/amigo/term/GO:0019915
prostaglandin metabolic process	Gene Ontology	GO:0006693	2	20	0.0014575	0.0251523	CYP4F8|AKR1C3	http://amigo.geneontology.org/amigo/term/GO:0006693
Golgi lumen	Gene Ontology	GO:0005796	3	101	0.00178513	0.0267561	MUC5AC|MUC16|MUC5B	http://amigo.geneontology.org/amigo/term/GO:0005796
retinol dehydrogenase activity	Gene Ontology	GO:0004745	2	21	0.00159364	0.0271144	DHRS3|AKR1C3	http://amigo.geneontology.org/amigo/term/GO:0004745
acrosomal membrane	Gene Ontology	GO:0002080	2	22	0.00173561	0.0287208	SLC7A11|SPAM1	http://amigo.geneontology.org/amigo/term/GO:0002080
synaptic membrane	Gene Ontology	GO:0097060	2	27	0.00201915	0.0298973	ANXA1|LRP4	http://amigo.geneontology.org/amigo/term/GO:0097060
neuropeptide signaling pathway	Gene Ontology	GO:0007218	3	107	0.00209487	0.0302658	SORCS1|SSTR5|ECEL1	http://amigo.geneontology.org/amigo/term/GO:0007218
regulation of transcription, DNA-templated	Gene Ontology	GO:0006355	7	773	0.00211393	0.0302658	EGR1|TRAPPC2B|ZNF264|ZNF419|ZNF772|ZNF773|ZNF559	http://amigo.geneontology.org/amigo/term/GO:0006355
positive regulation of vascular endothelial growth factor production	Gene Ontology	GO:0010575	2	28	0.00216016	0.0302658	C3|SULF1	http://amigo.geneontology.org/amigo/term/GO:0010575
hair follicle morphogenesis	Gene Ontology	GO:0031069	2	28	0.00216016	0.0302658	TP63|IGFBP5	http://amigo.geneontology.org/amigo/term/GO:0031069
negative regulation of cell population proliferation	Gene Ontology	GO:0008285	5	394	0.00227354	0.0314622	TLR2|INHBA|PTGES|SSTR5|PTHLH	http://amigo.geneontology.org/amigo/term/GO:0008285
cellular response to hormone stimulus	Gene Ontology	GO:0032870	2	29	0.00230571	0.0314622	RAMP3|FOS	http://amigo.geneontology.org/amigo/term/GO:0032870
stimulatory C-type lectin receptor signaling pathway	Gene Ontology	GO:0002223	3	112	0.00237698	0.0319159	MUC5AC|MUC16|MUC5B	http://amigo.geneontology.org/amigo/term/GO:0002223
positive regulation of vasoconstriction	Gene Ontology	GO:0045907	2	30	0.00245577	0.032634	OXTR|CAV1	http://amigo.geneontology.org/amigo/term/GO:0045907
response to bacterium	Gene Ontology	GO:0009617	3	115	0.002557	0.0329597	C3|HMCN1|CAV1	http://amigo.geneontology.org/amigo/term/GO:0009617
negative regulation of cell migration	Gene Ontology	GO:0030336	3	115	0.002557	0.0329597	KRT16|SULF1|IGFBP5	http://amigo.geneontology.org/amigo/term/GO:0030336
cellular response to oxidative stress	Gene Ontology	GO:0034599	3	95	0.00209254	0.0332604	GPX2|SLC7A11|PPARGC1A	http://amigo.geneontology.org/amigo/term/GO:0034599
negative regulation of endothelial cell proliferation	Gene Ontology	GO:0001937	2	31	0.00261033	0.033314	SULF1|CAV1	http://amigo.geneontology.org/amigo/term/GO:0001937
visual perception	Gene Ontology	GO:0007601	4	206	0.0021498	0.0337268	SLITRK6|TGFBI|TIMP3|DHRS3	http://amigo.geneontology.org/amigo/term/GO:0007601
intermediate filament	Gene Ontology	GO:0005882	3	117	0.00268156	0.0338876	KRT16|PKP1|KRT23	http://amigo.geneontology.org/amigo/term/GO:0005882
aromatase activity	Gene Ontology	GO:0070330	2	25	0.00219621	0.0340131	CYP4F8|CYP1A1	http://amigo.geneontology.org/amigo/term/GO:0070330
cochlea development	Gene Ontology	GO:0090102	2	32	0.00276936	0.0343241	EPHA4|NTRK3	http://amigo.geneontology.org/amigo/term/GO:0090102
clathrin-coated endocytic vesicle membrane	Gene Ontology	GO:0030669	2	32	0.00276936	0.0343241	GNAO1|TYRP1	http://amigo.geneontology.org/amigo/term/GO:0030669
membrane	Gene Ontology	GO:0016020	12	2075	0.00283534	0.0348072	CAPG|LRP4|FOS|GNAO1|HMGCLL1|FAXDC2|SORCS1|NEU4|PTGES|GAL3ST2|NIBAN1|CAV1	http://amigo.geneontology.org/amigo/term/GO:0016020
extracellular matrix organization	Gene Ontology	GO:0030198	4	252	0.00288971	0.03514	COL4A6|COL6A2|MFAP2|TNFRSF11B	http://amigo.geneontology.org/amigo/term/GO:0030198
drug metabolic process	Gene Ontology	GO:0017144	2	26	0.0023612	0.0356541	AOX1|CYP1A1	http://amigo.geneontology.org/amigo/term/GO:0017144
Golgi lumen	Gene Ontology	GO:0005796	3	101	0.00247773	0.0365012	MMP16|ZG16|MUCL1	http://amigo.geneontology.org/amigo/term/GO:0005796
transmembrane receptor protein tyrosine kinase signaling pathway	Gene Ontology	GO:0007169	3	123	0.00307753	0.0370741	EPHA4|NTF4|NTRK3	http://amigo.geneontology.org/amigo/term/GO:0007169
aortic valve morphogenesis	Gene Ontology	GO:0003180	2	28	0.00270819	0.0389883	NOS3|SLIT1	http://amigo.geneontology.org/amigo/term/GO:0003180
protein-containing complex	Gene Ontology	GO:0032991	6	623	0.00326986	0.0390264	ANXA1|TP63|PCP4|C3|COL6A2|CAV1	http://amigo.geneontology.org/amigo/term/GO:0032991
response to antibiotic	Gene Ontology	GO:0046677	2	29	0.00289013	0.0391463	CYP1A1|SPAM1	http://amigo.geneontology.org/amigo/term/GO:0046677
regulation of Rho protein signal transduction	Gene Ontology	GO:0035023	2	29	0.00289013	0.0391463	EPS8L3|ARHGDIB	http://amigo.geneontology.org/amigo/term/GO:0035023
cellular response to hormone stimulus	Gene Ontology	GO:0032870	2	29	0.00289013	0.0391463	RAMP1|SLIT1	http://amigo.geneontology.org/amigo/term/GO:0032870
positive regulation of Wnt signaling pathway	Gene Ontology	GO:0030177	2	36	0.0034498	0.0400612	TLR2|SULF1	http://amigo.geneontology.org/amigo/term/GO:0030177
adult behavior	Gene Ontology	GO:0030534	2	30	0.00307766	0.040411	SLC7A11|PCDH17	http://amigo.geneontology.org/amigo/term/GO:0030534
brown fat cell differentiation	Gene Ontology	GO:0050873	2	30	0.00307766	0.040411	PLAC8|PPARGC1A	http://amigo.geneontology.org/amigo/term/GO:0050873
cytoplasm	Gene Ontology	GO:0005737	22	4624	0.00314199	0.040812	ACTG2|KLK13|HAAO|SPTBN4|PEG10|AKR1C3|APOD|PPFIA2|PLAC8|RFTN1|ARHGDIB|MFAP3L|S100A7|NOS3|FGD3|HSPB8|EPS8L3|DUSP10|PMP22|CAPN13|GPX2|SCIN	http://amigo.geneontology.org/amigo/term/GO:0005737
FAD binding	Gene Ontology	GO:0071949	2	31	0.00327076	0.041157	AOX1|STEAP4	http://amigo.geneontology.org/amigo/term/GO:0071949
positive regulation of neuron death	Gene Ontology	GO:1901216	2	38	0.00381632	0.042776	EGR1|FOS	http://amigo.geneontology.org/amigo/term/GO:1901216
oxidoreductase activity	Gene Ontology	GO:0016491	3	137	0.0041357	0.0451166	CYP26B1|TYRP1|FAXDC2	http://amigo.geneontology.org/amigo/term/GO:0016491
peptide hormone binding	Gene Ontology	GO:0017046	2	40	0.00420015	0.0451166	INHBA|OXTR	http://amigo.geneontology.org/amigo/term/GO:0017046
endopeptidase inhibitor activity	Gene Ontology	GO:0004866	2	40	0.00420015	0.0451166	C3|SERPINF2	http://amigo.geneontology.org/amigo/term/GO:0004866
positive regulation of pri-miRNA transcription by RNA polymerase II	Gene Ontology	GO:1902895	2	40	0.00420015	0.0451166	EGR1|FOS	http://amigo.geneontology.org/amigo/term/GO:1902895
lipid metabolic process	Gene Ontology	GO:0006629	3	140	0.00438768	0.0463584	RDH16|LRP4|HMGCLL1	http://amigo.geneontology.org/amigo/term/GO:0006629
integral component of plasma membrane	Gene Ontology	GO:0005887	9	1380	0.00453729	0.0475493	EPHA4|RAMP3|PCDH7|TLR2|SSTR5|OXTR|ECEL1|NTRK3|CAV1	http://amigo.geneontology.org/amigo/term/GO:0005887
receptor internalization	Gene Ontology	GO:0031623	2	42	0.00460114	0.0478296	RAMP3|CAV1	http://amigo.geneontology.org/amigo/term/GO:0031623
ventricular septum morphogenesis	Gene Ontology	GO:0060412	2	34	0.00388312	0.0478654	NOS3|SLIT1	http://amigo.geneontology.org/amigo/term/GO:0060412
response to cold	Gene Ontology	GO:0009409	2	35	0.00409817	0.0495059	PLAC8|PPARGC1A	http://amigo.geneontology.org/amigo/term/GO:0009409
energy homeostasis	Gene Ontology	GO:0097009	2	35	0.00409817	0.0495059	PPARGC1A|CPS1	http://amigo.geneontology.org/amigo/term/GO:0097009

## Sheet: Table S4e
Table S4e: Regulated GO items identified in MDA-MB-231 cells (p < 0.05), n=353
Term	Database	ID	Input.number	Background.number	P.Value	Corrected.P.Value	Input	Hyperlink
cholesterol biosynthetic process	Gene Ontology	GO:0006695	16	40	3.66501e-25	6.75462e-22	MSMO1|FDPS|MVK|TM7SF2|HMGCS1|IDI1|INSIG1|DHCR7|MVD|HMGCR|CYP51A1|EBP|HSD17B7|FDFT1|SQLE|DHCR24	http://amigo.geneontology.org/amigo/term/GO:0006695
regulation of cholesterol biosynthetic process	Gene Ontology	GO:0045540	12	35	1.70138e-18	1.04522e-15	FDPS|TM7SF2|HMGCS1|IDI1|DHCR7|SC5D|MVD|HMGCR|CYP51A1|MVK|FDFT1|SQLE	http://amigo.geneontology.org/amigo/term/GO:0045540
sterol biosynthetic process	Gene Ontology	GO:0016126	8	17	1.24337e-13	2.86441e-11	MSMO1|TM7SF2|DHCR7|SC5D|EBP|HMGCR|INSIG1|SQLE	http://amigo.geneontology.org/amigo/term/GO:0016126
extracellular space	Gene Ontology	GO:0005615	32	1572	7.95134e-13	1.62826e-10	PCSK9|LCN2|TFF1|PRSS2|IL24|KISS1|INHBA|KRT34|SULF2|CPA4|CPA5|DMBT1|SPARC|SERPINB7|FGFBP1|NPPA|COL8A1|PDGFB|FMOD|LIPG|HLA-DRB1|RELN|SCG2|LTB|CES3|COL4A3|SERPINF2|LCP1|FGF1|ANG|TCN1|DMKN	http://amigo.geneontology.org/amigo/term/GO:0005615
plasma membrane	Gene Ontology	GO:0005886	56	4619	1.09512e-12	2.01831e-10	MSMO1|NPDC1|B4GALNT1|RAB39A|KCNC3|CD34|PCSK9|CPNE5|DCHS2|PLP1|APLP1|HLA-DRA|RYR2|SULF2|NTRK2|SYT13|SLCO4C1|RGS7|RELN|PIK3IP1|SLC16A12|HCLS1|CLDN1|HSD17B7|HLA-DPB1|SCAMP5|C1orf116|ARVCF|KCNQ4|VNN1|INSC|TMEM97|HLA-DRB5|SPARC|TMEM198|FGFBP1|GPR65|RAB3B|LCP1|FADS2|SEZ6L2|OSBP2|SLC16A8|LLGL2|LTB|SLC16A1|HCN2|HLA-DRB1|PLXNA4|TREML2|ATP1A3|HLA-DOA|SIRPB1|HLA-DPA1|EFR3B|FOLR1	http://amigo.geneontology.org/amigo/term/GO:0005886
extracellular region	Gene Ontology	GO:0005576	33	1843	9.78937e-12	1.64016e-09	PCSK9|LCN2|TFF1|PRSS2|IL24|KISS1|ALDOC|AKR1B10|INHBA|HHIP|SUSD4|DMBT1|SPARC|RELN|FMOD|NPPA|COL8A1|PDGFB|FGFBP1|LIPG|VNN1|COL4A3|SERPINF2|LCP1|FGF1|ANG|TCN1|EBP|PSG8|PSG7|PSG5|PSG2|PSG1	http://amigo.geneontology.org/amigo/term/GO:0005576
protein binding	Gene Ontology	GO:0005515	92	11779	3.07003e-10	4.71505e-08	PCSK9|TM7SF2|CD34|KRT34|DHCR7|IL24|APLP1|SQLE|RYR2|NTRK2|INHBA|FGFBP1|NECAB1|SCAMP5|TRIM29|HLA-DRB1|FLI1|SCG2|HMGCR|FDPS|HCN2|PKHD1|PSG5|HHIP|PDGFB|PDZK1IP1|NDRG2|PPM1E|NEK8|DMBT1|PIK3IP1|CLDN1|FDFT1|NPPA|TFEC|NXF3|KCNQ4|NUPR1|TMEM97|COL4A3|INSIG1|FGF1|ANG|IRF5|NANOS1|CDHR2|DMKN|RBM20|SIRPB1|MSMO1|NPDC1|SH2D1B|MAPK11|PLP1|ALDOC|AKR1B10|SPARC|KISS1|CLIC5|ARVCF|MMAB|SERPINF2|MVK|OSBP2|LLGL2|ITK|AK5…	http://amigo.geneontology.org/amigo/term/GO:0005515
MHC class II protein complex	Gene Ontology	GO:0042613	6	15	3.48441e-10	4.93982e-08	HLA-DPB1|HLA-DRA|HLA-DRB1|HLA-DRB5|HLA-DOA|HLA-DPA1	http://amigo.geneontology.org/amigo/term/GO:0042613
MHC class II receptor activity	Gene Ontology	GO:0032395	5	10	4.58375e-09	4.96932e-07	HLA-DPA1|HLA-DPB1|HLA-DRA|HLA-DRB1|HLA-DOA	http://amigo.geneontology.org/amigo/term/GO:0032395
peptide antigen binding	Gene Ontology	GO:0042605	6	31	1.40798e-08	1.29745e-06	HLA-DPB1|HLA-DRA|HLA-DRB1|HLA-DRB5|HLA-DPA1|DHCR24	http://amigo.geneontology.org/amigo/term/GO:0042605
cell surface	Gene Ontology	GO:0009986	16	598	1.69754e-08	1.42207e-06	PDGFB|TREML2|HLA-DRA|PCSK9|LIPG|HLA-DRB1|SPARC|SULF2|SERPINF2|BSN|FGFBP1|SIRPB1|HLA-DPA1|LCP1|FOLR1|HHIP	http://amigo.geneontology.org/amigo/term/GO:0009986
Golgi membrane	Gene Ontology	GO:0000139	15	616	1.58167e-07	9.40329e-06	HLA-DPB1|PDGFB|SCAMP5|B4GALNT1|RAB39A|HLA-DRB1|HLA-DRA|NTRK2|HLA-DRB5|COPZ2|GOLGA7B|HLA-DPA1|CHPF|FOLR1|DHCR24	http://amigo.geneontology.org/amigo/term/GO:0000139
ER to Golgi transport vesicle membrane	Gene Ontology	GO:0012507	6	53	2.51819e-07	1.36203e-05	HLA-DPB1|HLA-DRA|HLA-DRB1|HLA-DRB5|HLA-DPA1|FOLR1	http://amigo.geneontology.org/amigo/term/GO:0012507
integral component of lumenal side of endoplasmic reticulum membrane	Gene Ontology	GO:0071556	5	28	3.39694e-07	1.60527e-05	HLA-DPA1|HLA-DPB1|HLA-DRA|HLA-DRB1|HLA-DRB5	http://amigo.geneontology.org/amigo/term/GO:0071556
antigen processing and presentation of exogenous peptide antigen via MHC class II	Gene Ontology	GO:0019886	7	98	4.5763e-07	2.0299e-05	HLA-DPB1|HLA-DRA|HLA-DRB1|CTSE|HLA-DRB5|HLA-DOA|HLA-DPA1	http://amigo.geneontology.org/amigo/term/GO:0019886
clathrin-coated endocytic vesicle membrane	Gene Ontology	GO:0030669	5	32	6.15042e-07	2.57619e-05	HLA-DPA1|HLA-DPB1|HLA-DRA|HLA-DRB1|HLA-DRB5	http://amigo.geneontology.org/amigo/term/GO:0030669
interferon-gamma-mediated signaling pathway	Gene Ontology	GO:0060333	6	71	1.24087e-06	4.66718e-05	HLA-DPB1|HLA-DRA|IRF5|HLA-DRB1|HLA-DRB5|HLA-DPA1	http://amigo.geneontology.org/amigo/term/GO:0060333
endoplasmic reticulum membrane	Gene Ontology	GO:0005789	17	942	1.38353e-06	5.09971e-05	MSMO1|COPZ2|TM7SF2|FDFT1|FADS2|INSIG1|SQLE|DHCR7|SC5D|EBP|HMGCR|CYP51A1|PLA2G4C|HSD17B7|SEZ6L2|FOLR1|DHCR24	http://amigo.geneontology.org/amigo/term/GO:0005789
integral component of membrane	Gene Ontology	GO:0016021	37	3643	1.59476e-06	5.76303e-05	FER1L6|MSMO1|NPDC1|KCNC3|TMIE|SC5D|DCHS2|PDZK1IP1|PLP1|APLP1|SQLE|HLA-DRA|SLC16A12|EVC2|SUSD4|PIK3IP1|CYP51A1|CLDN1|FDFT1|HSD17B7|SCAMP5|KCNQ4|VNN1|TMEM97|LTB|HMGCR|SEZ6L2|DHCR24|SLC16A8|CHPF|SLC16A1|TREML2|ATP1A3|HLA-DOA|TMEM198|PKHD1|TMEM236	http://amigo.geneontology.org/amigo/term/GO:0016021
transport vesicle membrane	Gene Ontology	GO:0030658	5	41	1.87297e-06	6.60878e-05	HLA-DPA1|HLA-DPB1|HLA-DRA|HLA-DRB1|HLA-DRB5	http://amigo.geneontology.org/amigo/term/GO:0030658
female pregnancy	Gene Ontology	GO:0007565	6	84	3.10777e-06	0.000102279	CLIC5|PSG1|PSG7|PSG5|PSG2|NPPA	http://amigo.geneontology.org/amigo/term/GO:0007565
integral component of plasma membrane	Gene Ontology	GO:0005887	20	1380	4.22912e-06	0.000136741	SLC16A8|HLA-DRA|HLA-DRB1|TM7SF2|HLA-DPB1|SLC16A1|HCN2|CD34|NTRK2|PLXNA4|SIRPB1|SYT13|SLCO4C1|GPR65|EBP|SLC16A12|HLA-DPA1|CLDN1|FADS2|HHIP	http://amigo.geneontology.org/amigo/term/GO:0005887
trans-Golgi network membrane	Gene Ontology	GO:0032588	6	93	5.41274e-06	0.000171994	HLA-DPB1|HLA-DRA|SCAMP5|HLA-DRB1|HLA-DRB5|HLA-DPA1	http://amigo.geneontology.org/amigo/term/GO:0032588
basolateral plasma membrane	Gene Ontology	GO:0016323	8	216	7.56687e-06	0.000236368	SLC16A8|PDGFB|ALPK2|SLC16A1|SLCO4C1|SLC16A12|CLDN1|FOLR1	http://amigo.geneontology.org/amigo/term/GO:0016323
endoplasmic reticulum	Gene Ontology	GO:0005783	16	1018	1.5568e-05	0.000470357	MSMO1|PCSK9|TM7SF2|EBP|INSIG1|SULF2|TMEM97|ATP1A3|HSD17B7|HMGCR|CYP51A1|COL4A3|DHCR7|FDFT1|SQLE|DHCR24	http://amigo.geneontology.org/amigo/term/GO:0005783
endocytic vesicle membrane	Gene Ontology	GO:0030666	5	66	1.62736e-05	0.000483746	HLA-DPA1|HLA-DPB1|HLA-DRA|HLA-DRB1|HLA-DRB5	http://amigo.geneontology.org/amigo/term/GO:0030666
isoprenoid biosynthetic process	Gene Ontology	GO:0008299	3	9	1.8062e-05	0.000520785	MVK|MVD|HMGCR	http://amigo.geneontology.org/amigo/term/GO:0008299
perinuclear region of cytoplasm	Gene Ontology	GO:0048471	13	697	1.80848e-05	0.000520785	PCSK9|NANOS1|NUPR1|CD34|NTRK2|INHBA|EBP|RAB3B|PKHD1|APLP1|NDRG2|LCP1|NPPA	http://amigo.geneontology.org/amigo/term/GO:0048471
oxidation-reduction process	Gene Ontology	GO:0055114	11	525	2.9103e-05	0.000788777	MSMO1|FADS2|TM7SF2|DHCR7|SC5D|AKR1B10|HMGCR|CYP51A1|HSD17B7|SQLE|DHCR24	http://amigo.geneontology.org/amigo/term/GO:0055114
phospholipase A1 activity	Gene Ontology	GO:0008970	3	12	3.69929e-05	0.000960001	PLA2G4C|LCP1|LIPG	http://amigo.geneontology.org/amigo/term/GO:0008970
apical plasma membrane	Gene Ontology	GO:0016324	9	354	3.71694e-05	0.000960001	SLC16A8|KISS1|CLIC5|SLC16A1|CDHR2|CD34|PKHD1|CLDN1|FOLR1	http://amigo.geneontology.org/amigo/term/GO:0016324
protein binding	Gene Ontology	GO:0005515	24	11779	1.28395e-06	0.000969096	PDE9A|FOXO6|RSAD2|AREG|CCNA1|THBS2|GDF5|SYT12|PRSS35|CX3CL1|TERT|PI16|PLXDC1|NPR3|AIM2|MYLIP|PLAAT4|ATP2B2|ABCG1|SOCS1|SYT2|MAOB|ANGPTL2|ABCA1	http://amigo.geneontology.org/amigo/term/GO:0005515
plasma membrane	Gene Ontology	GO:0005886	15	4619	2.384e-06	0.000969096	ABCG1|CRTAM|ATP2B2|TERT|SLC7A4|GDF5|SYT12|CX3CL1|COLEC12|ABCA1|F2RL3|MYLIP|ANGPT1|SYT2|PLXDC1	http://amigo.geneontology.org/amigo/term/GO:0005886
cytosol	Gene Ontology	GO:0005829	42	5095	4.77265e-05	0.00118865	RAB39A|LCN2|SH2D1B|IDI1|SCG2|DHCR7|MAPK11|NDRG2|ALDOC|COPZ2|PPFIA3|NTRK2|DMBT1|RGS7|HCLS1|OSBP2|NECAB1|EFR3B|SULT1C2|C1orf116|ACSS2|FLI1|HMGCS1|KRT34|CES3|AKR1B10|MVD|RAB3B|PLA2G4C|LCP1|FADS2|FGF1|DHCR24|FDPS|LLGL2|ITK|IRF5|NWD1|PADI3|AK5|MVK|CHPF	http://amigo.geneontology.org/amigo/term/GO:0005829
cholesterol homeostasis	Gene Ontology	GO:0042632	5	84	4.86627e-05	0.0011958	LCP1|PCSK9|TMEM97|LIPG|INSIG1	http://amigo.geneontology.org/amigo/term/GO:0042632
cell-cell adhesion	Gene Ontology	GO:0098609	6	142	5.32467e-05	0.00129123	TRIM29|ARVCF|CDHR2|VNN1|CD34|PKHD1	http://amigo.geneontology.org/amigo/term/GO:0098609
calcium ion binding	Gene Ontology	GO:0005509	12	693	7.65969e-05	0.00175839	PADI3|DCHS2|SYT13|CDHR2|RYR2|SULF2|S100A5|SPARC|PRSS2|PLA2G4C|LCP1|NECAB1	http://amigo.geneontology.org/amigo/term/GO:0005509
MHC class II protein complex binding	Gene Ontology	GO:0023026	3	16	7.77649e-05	0.00175839	HLA-DRA|HLA-DRB1|HLA-DOA	http://amigo.geneontology.org/amigo/term/GO:0023026
monocarboxylic acid transport	Gene Ontology	GO:0015718	3	16	7.77649e-05	0.00175839	SLC16A1|SLC16A8|SLC16A12	http://amigo.geneontology.org/amigo/term/GO:0015718
positive regulation of gene expression	Gene Ontology	GO:0010628	9	391	7.82357e-05	0.00175839	PDGFB|LCN2|NWD1|CD34|NTRK2|INHBA|MAPK11|PLP1|FGF1	http://amigo.geneontology.org/amigo/term/GO:0010628
negative regulation of cell population proliferation	Gene Ontology	GO:0008285	9	394	8.27993e-05	0.00183854	KISS1|NUPR1|TFF1|SCG2|INHBA|COL4A3|IL24|FGFBP1|DHCR24	http://amigo.geneontology.org/amigo/term/GO:0008285
monocarboxylic acid transmembrane transporter activity	Gene Ontology	GO:0008028	3	17	9.11914e-05	0.00197724	SLC16A1|SLC16A8|SLC16A12	http://amigo.geneontology.org/amigo/term/GO:0008028
extracellular matrix	Gene Ontology	GO:0031012	7	233	0.000101789	0.00218136	COL8A1|DMBT1|PRSS2|COL4A3|RELN|FMOD|FGF1	http://amigo.geneontology.org/amigo/term/GO:0031012
heparin binding	Gene Ontology	GO:0008201	6	163	0.000110805	0.00234728	ANG|LIPG|FGFBP1|APLP1|LCP1|FGF1	http://amigo.geneontology.org/amigo/term/GO:0008201
signaling receptor binding	Gene Ontology	GO:0005102	5	353	1.36966e-05	0.00264924	CX3CL1|CRTAM|ANGPT1|ANGPTL2|ABCA1	http://amigo.geneontology.org/amigo/term/GO:0005102
phosphatidylcholine floppase activity	Gene Ontology	GO:0090554	2	5	1.52316e-05	0.00264924	ABCG1|ABCA1	http://amigo.geneontology.org/amigo/term/GO:0090554
clathrin-coated vesicle membrane	Gene Ontology	GO:0030665	3	56	1.86354e-05	0.00264924	SYT12|AREG|SYT2	http://amigo.geneontology.org/amigo/term/GO:0030665
syntaxin binding	Gene Ontology	GO:0019905	3	60	2.271e-05	0.00264924	SYT12|SYT2|ABCA1	http://amigo.geneontology.org/amigo/term/GO:0019905
integral component of membrane	Gene Ontology	GO:0016021	12	3643	3.21228e-05	0.00264924	CX3CL1|AREG|CRTAM|ABCG1|SLC7A4|SYT12|MAOB|COLEC12|PLAAT4|ATP2B2|SYT2|PLXDC1	http://amigo.geneontology.org/amigo/term/GO:0016021
negative regulation of microglial cell activation	Gene Ontology	GO:1903979	2	8	3.25859e-05	0.00264924	SYT12|CX3CL1	http://amigo.geneontology.org/amigo/term/GO:1903979
N-acylphosphatidylethanolamine metabolic process	Gene Ontology	GO:0070292	2	8	3.25859e-05	0.00264924	PLAAT4|PLAAT5	http://amigo.geneontology.org/amigo/term/GO:0070292
cytoplasm	Gene Ontology	GO:0005737	38	4624	0.000128648	0.00266404	PCSK9|IDI1|CD34|SCG2|EVC2|NDRG2|KISS1|BICDL1|ARVCF|NEK8|DMBT1|SPARC|MAPK11|SERPINB7|HCLS1|CLDN1|NECAB1|NPPA|HMGCS1|PDGFB|C1orf116|NXF3|ACSS2|NUPR1|RELN|PADI3|RAB3B|LCP1|FGF1|DHCR24|FDPS|LLGL2|IRF5|NANOS1|AK5|EBP|PKHD1|HHIP	http://amigo.geneontology.org/amigo/term/GO:0005737
platelet dense granule organization	Gene Ontology	GO:0060155	2	9	3.98056e-05	0.00269683	F2RL3|ABCA1	http://amigo.geneontology.org/amigo/term/GO:0060155
negative regulation of cholesterol storage	Gene Ontology	GO:0010887	2	9	3.98056e-05	0.00269683	ABCG1|ABCA1	http://amigo.geneontology.org/amigo/term/GO:0010887
1-acyl-2-lysophosphatidylserine acylhydrolase activity	Gene Ontology	GO:0052740	2	10	4.77408e-05	0.00277238	PLAAT4|PLAAT5	http://amigo.geneontology.org/amigo/term/GO:0052740
-	Gene Ontology	GO:1904468	2	10	4.77408e-05	0.00277238	SYT12|CX3CL1	http://amigo.geneontology.org/amigo/term/GO:1904468
intracellular cholesterol transport	Gene Ontology	GO:0032367	2	11	5.63904e-05	0.00281354	ABCG1|ABCA1	http://amigo.geneontology.org/amigo/term/GO:0032367
phosphatidylserine 1-acylhydrolase activity	Gene Ontology	GO:0052739	2	11	5.63904e-05	0.00281354	PLAAT4|PLAAT5	http://amigo.geneontology.org/amigo/term/GO:0052739
cholesterol homeostasis	Gene Ontology	GO:0042632	3	84	5.97625e-05	0.00281354	ABCG1|MYLIP|ABCA1	http://amigo.geneontology.org/amigo/term/GO:0042632
phospholipid efflux	Gene Ontology	GO:0033700	2	12	6.5753e-05	0.00281354	ABCG1|ABCA1	http://amigo.geneontology.org/amigo/term/GO:0033700
phospholipase A1 activity	Gene Ontology	GO:0008970	2	12	6.5753e-05	0.00281354	PLAAT4|PLAAT5	http://amigo.geneontology.org/amigo/term/GO:0008970
negative regulation of macrophage derived foam cell differentiation	Gene Ontology	GO:0010745	2	13	7.58277e-05	0.00293562	ABCG1|ABCA1	http://amigo.geneontology.org/amigo/term/GO:0010745
phospholipid homeostasis	Gene Ontology	GO:0055091	2	13	7.58277e-05	0.00293562	ABCG1|ABCA1	http://amigo.geneontology.org/amigo/term/GO:0055091
T cell receptor signaling pathway	Gene Ontology	GO:0050852	6	174	0.000156303	0.00320075	HLA-DPB1|HLA-DRA|ITK|HLA-DRB1|HLA-DRB5|HLA-DPA1	http://amigo.geneontology.org/amigo/term/GO:0050852
calcium ion-regulated exocytosis of neurotransmitter	Gene Ontology	GO:0048791	2	16	0.000110312	0.00400721	SYT12|SYT2	http://amigo.geneontology.org/amigo/term/GO:0048791
regulation of calcium ion-dependent exocytosis	Gene Ontology	GO:0017158	2	17	0.000123223	0.00400721	SYT12|SYT2	http://amigo.geneontology.org/amigo/term/GO:0017158
reverse cholesterol transport	Gene Ontology	GO:0043691	2	17	0.000123223	0.00400721	ABCG1|ABCA1	http://amigo.geneontology.org/amigo/term/GO:0043691
lysosome	Gene Ontology	GO:0005764	7	262	0.000205287	0.00415762	HLA-DRA|AKR1B10|TRIM29|RAB39A|CD34|TMEM97|PCSK9	http://amigo.geneontology.org/amigo/term/GO:0005764
N-acyltransferase activity	Gene Ontology	GO:0016410	2	18	0.00013684	0.00427888	PLAAT4|PLAAT5	http://amigo.geneontology.org/amigo/term/GO:0016410
extracellular region	Gene Ontology	GO:0005576	8	1843	0.000144894	0.00436293	AREG|THBS2|GDF5|CX3CL1|PRSS35|F2RL3|ANGPT1|PLXDC1	http://amigo.geneontology.org/amigo/term/GO:0005576
positive regulation of cholesterol efflux	Gene Ontology	GO:0010875	2	20	0.000166188	0.004659	ABCG1|ABCA1	http://amigo.geneontology.org/amigo/term/GO:0010875
cholesterol transfer activity	Gene Ontology	GO:0120020	2	20	0.000166188	0.004659	ABCG1|ABCA1	http://amigo.geneontology.org/amigo/term/GO:0120020
intracellular membrane-bounded organelle	Gene Ontology	GO:0043231	12	788	0.000246365	0.00493533	LLGL2|TM7SF2|SLC16A1|ACSS2|SYT13|SPARC|COL4A3|HLA-DPA1|EBP|MVK|SQLE|OSBP2	http://amigo.geneontology.org/amigo/term/GO:0043231
triglyceride lipase activity	Gene Ontology	GO:0004806	3	26	0.000283878	0.00562567	LCP1|CES3|LIPG	http://amigo.geneontology.org/amigo/term/GO:0004806
cholesterol efflux	Gene Ontology	GO:0033344	2	23	0.000215478	0.00583945	ABCG1|ABCA1	http://amigo.geneontology.org/amigo/term/GO:0033344
identical protein binding	Gene Ontology	GO:0042802	17	1456	0.000302636	0.00593361	PDGFB|RYR2|TRIM29|IRF5|LCN2|SLC16A1|HCN2|CTSE|INHBA|PADI3|EBP|HMGCR|CLDN1|APLP1|LCP1|MVK|NECAB1	http://amigo.geneontology.org/amigo/term/GO:0042802
negative regulation of neuron apoptotic process	Gene Ontology	GO:0043524	3	138	0.000249745	0.00639819	ANGPT1|TERT|GDF5	http://amigo.geneontology.org/amigo/term/GO:0043524
exocytic vesicle	Gene Ontology	GO:0070382	2	25	0.000251835	0.00639819	SYT12|SYT2	http://amigo.geneontology.org/amigo/term/GO:0070382
phospholipase A2 activity (consuming 1,2-dipalmitoylphosphatidylcholine)	Gene Ontology	GO:0102567	2	26	0.00027106	0.00648153	PLAAT4|PLAAT5	http://amigo.geneontology.org/amigo/term/GO:0102567
phospholipase A2 activity consuming 1,2-dioleoylphosphatidylethanolamine)	Gene Ontology	GO:0102568	2	26	0.00027106	0.00648153	PLAAT4|PLAAT5	http://amigo.geneontology.org/amigo/term/GO:0102568
phospholipase A2 activity	Gene Ontology	GO:0004623	2	28	0.000311596	0.00666652	PLAAT4|PLAAT5	http://amigo.geneontology.org/amigo/term/GO:0004623
regulation of dopamine secretion	Gene Ontology	GO:0014059	2	28	0.000311596	0.00666652	SYT12|SYT2	http://amigo.geneontology.org/amigo/term/GO:0014059
calcium-ion regulated exocytosis	Gene Ontology	GO:0017156	2	28	0.000311596	0.00666652	SYT12|SYT2	http://amigo.geneontology.org/amigo/term/GO:0017156
positive regulation of release of sequestered calcium ion into cytosol	Gene Ontology	GO:0051281	2	29	0.000332905	0.00686996	F2RL3|CX3CL1	http://amigo.geneontology.org/amigo/term/GO:0051281
extracellular space	Gene Ontology	GO:0005615	7	1572	0.000346728	0.00686996	AREG|GDF5|COLEC12|ANGPTL2|CX3CL1|ANGPT1|PI16	http://amigo.geneontology.org/amigo/term/GO:0005615
negative regulation of endothelial cell apoptotic process	Gene Ontology	GO:2000352	2	31	0.000377598	0.00713924	ANGPT1|TERT	http://amigo.geneontology.org/amigo/term/GO:2000352
oxidoreductase activity, acting on the CH-CH group of donors	Gene Ontology	GO:0016627	2	5	0.000400972	0.00769784	TM7SF2|DHCR7	http://amigo.geneontology.org/amigo/term/GO:0016627
positive regulation of glomerular mesangial cell proliferation	Gene Ontology	GO:0072126	2	5	0.000400972	0.00769784	PDGFB|SERPINB7	http://amigo.geneontology.org/amigo/term/GO:0072126
positive regulation of protein kinase B signaling	Gene Ontology	GO:0051897	3	166	0.00042449	0.00784343	CX3CL1|AREG|ANGPT1	http://amigo.geneontology.org/amigo/term/GO:0051897
extracellular exosome	Gene Ontology	GO:0070062	21	2085	0.000422566	0.00802876	LCP1|HLA-DRA|CLIC5|C1orf116|LCN2|SLC16A1|CDHR2|FOLR1|CES3|CPNE5|HLA-DRB5|DMBT1|SLCO4C1|EBP|RAB3B|PDZK1IP1|SERPINF2|PKHD1|NDRG2|HLA-DRB1|ALDOC	http://amigo.geneontology.org/amigo/term/GO:0070062
negative regulation of extrinsic apoptotic signaling pathway in absence of ligand	Gene Ontology	GO:2001240	2	35	0.000475256	0.0085863	CX3CL1|TERT	http://amigo.geneontology.org/amigo/term/GO:2001240
activation of protein kinase B activity	Gene Ontology	GO:0032148	3	32	0.000498688	0.00937839	PDGFB|ANG|FGF1	http://amigo.geneontology.org/amigo/term/GO:0032148
cell cortex	Gene Ontology	GO:0005938	5	142	0.000509713	0.00948889	PLA2G4C|CLIC5|INSC|FGF1|KCNC3	http://amigo.geneontology.org/amigo/term/GO:0005938
lactate transmembrane transporter activity	Gene Ontology	GO:0015129	2	6	0.000533077	0.00972734	SLC16A1|SLC16A8	http://amigo.geneontology.org/amigo/term/GO:0015129
triglyceride metabolic process	Gene Ontology	GO:0006641	3	33	0.000542265	0.00979798	LCP1|PCSK9|INSIG1	http://amigo.geneontology.org/amigo/term/GO:0006641
activation of phospholipase C activity	Gene Ontology	GO:0007202	3	34	0.000588204	0.0105133	ANG|ITK|NTRK2	http://amigo.geneontology.org/amigo/term/GO:0007202
negative regulation of interleukin-6 production	Gene Ontology	GO:0032715	2	40	0.000612744	0.0108296	SYT12|CX3CL1	http://amigo.geneontology.org/amigo/term/GO:0032715
lysosomal membrane	Gene Ontology	GO:0005765	7	318	0.0006368	0.0111774	HLA-DPB1|HLA-DRA|PCSK9|HLA-DRB1|HLA-DRB5|HLA-DOA|HLA-DPA1	http://amigo.geneontology.org/amigo/term/GO:0005765
clathrin binding	Gene Ontology	GO:0030276	2	42	0.000672506	0.0114373	SYT12|SYT2	http://amigo.geneontology.org/amigo/term/GO:0030276
mitochondrion	Gene Ontology	GO:0005739	6	1258	0.000681527	0.0114373	ABCG1|LGALS12|CMPK2|AIM2|MAOB|RSAD2	http://amigo.geneontology.org/amigo/term/GO:0005739
intermembrane lipid transfer	Gene Ontology	GO:0120009	2	43	0.000703404	0.0114373	ABCG1|ABCA1	http://amigo.geneontology.org/amigo/term/GO:0120009
positive chemotaxis	Gene Ontology	GO:0050918	2	43	0.000703404	0.0114373	CX3CL1|ANGPT1	http://amigo.geneontology.org/amigo/term/GO:0050918
paracrine signaling	Gene Ontology	GO:0038001	2	7	0.000683395	0.0118396	PDGFB|CD34	http://amigo.geneontology.org/amigo/term/GO:0038001
positive regulation of interleukin-12 production	Gene Ontology	GO:0032735	3	36	0.000687376	0.0118396	LTB|MAPK11|IRF5	http://amigo.geneontology.org/amigo/term/GO:0032735
positive regulation of phosphatidylinositol 3-kinase signaling	Gene Ontology	GO:0014068	4	86	0.000697313	0.0118995	HCLS1|PDGFB|RELN|NTRK2	http://amigo.geneontology.org/amigo/term/GO:0014068
cholesterol binding	Gene Ontology	GO:0015485	2	49	0.000902957	0.0141174	ABCG1|ABCA1	http://amigo.geneontology.org/amigo/term/GO:0015485
positive regulation of transforming growth factor beta production	Gene Ontology	GO:0071636	2	8	0.000851765	0.0141424	CD34|SERPINF2	http://amigo.geneontology.org/amigo/term/GO:0071636
negative regulation of amyloid-beta clearance	Gene Ontology	GO:1900222	2	8	0.000851765	0.0141424	HMGCR|CYP51A1	http://amigo.geneontology.org/amigo/term/GO:1900222
regulation of synaptic vesicle cycle	Gene Ontology	GO:0098693	2	8	0.000851765	0.0141424	BSN|RAB3B	http://amigo.geneontology.org/amigo/term/GO:0098693
cell-cell signaling	Gene Ontology	GO:0007267	3	224	0.000998652	0.0150353	CX3CL1|AREG|GDF5	http://amigo.geneontology.org/amigo/term/GO:0007267
basement membrane	Gene Ontology	GO:0005604	4	93	0.00092321	0.0151917	APLP1|SPARC|ANG|COL4A3	http://amigo.geneontology.org/amigo/term/GO:0005604
glomerular basement membrane development	Gene Ontology	GO:0032836	2	9	0.00103803	0.0164975	COL4A3|SULF2	http://amigo.geneontology.org/amigo/term/GO:0032836
response to hormone	Gene Ontology	GO:0009725	3	42	0.00104677	0.0164975	HCLS1|ANG|DHCR24	http://amigo.geneontology.org/amigo/term/GO:0009725
negative regulation of cell cycle	Gene Ontology	GO:0045786	3	42	0.00104677	0.0164975	INHBA|NUPR1|SCG2	http://amigo.geneontology.org/amigo/term/GO:0045786
adaptive immune response	Gene Ontology	GO:0002250	7	347	0.00104732	0.0164975	HLA-DPB1|HLA-DRA|ITK|SH2D1B|HLA-DRB5|HLA-DOA|HLA-DPA1	http://amigo.geneontology.org/amigo/term/GO:0002250
calcium-dependent phospholipid binding	Gene Ontology	GO:0005544	2	56	0.00116622	0.0172204	SYT12|SYT2	http://amigo.geneontology.org/amigo/term/GO:0005544
angiogenesis	Gene Ontology	GO:0001525	3	238	0.00118615	0.0172204	ANGPT1|ANGPTL2|PLXDC1	http://amigo.geneontology.org/amigo/term/GO:0001525
phosphatidylserine binding	Gene Ontology	GO:0001786	2	58	0.00124742	0.0177921	SYT12|SYT2	http://amigo.geneontology.org/amigo/term/GO:0001786
cytoplasm	Gene Ontology	GO:0005737	11	4624	0.00130067	0.0182318	LGALS12|SOCS1|CCNA1|RFLNB|CMPK2|AIM2|FOXO6|PLAAT4|PLAAT5|ATP2B2|PLXDC1	http://amigo.geneontology.org/amigo/term/GO:0005737
lipid droplet formation	Gene Ontology	GO:0140042	2	10	0.00124202	0.0190753	PLA2G4C|SQLE	http://amigo.geneontology.org/amigo/term/GO:0140042
1-acyl-2-lysophosphatidylserine acylhydrolase activity	Gene Ontology	GO:0052740	2	10	0.00124202	0.0190753	LCP1|LIPG	http://amigo.geneontology.org/amigo/term/GO:0052740
cobalamin binding	Gene Ontology	GO:0031419	2	10	0.00124202	0.0190753	MMAB|TCN1	http://amigo.geneontology.org/amigo/term/GO:0031419
identical protein binding	Gene Ontology	GO:0042802	6	1456	0.00144626	0.0199289	OLFML2A|GDF5|AIM2|SYT12|MAOB|TERT	http://amigo.geneontology.org/amigo/term/GO:0042802
SNARE binding	Gene Ontology	GO:0000149	2	64	0.0015068	0.0204171	SYT12|SYT2	http://amigo.geneontology.org/amigo/term/GO:0000149
phagocytic vesicle	Gene Ontology	GO:0045335	2	66	0.00159849	0.0213045	SYT12|ABCA1	http://amigo.geneontology.org/amigo/term/GO:0045335
bone development	Gene Ontology	GO:0060348	3	47	0.00142269	0.0216696	SPARC|TTC9|SULF2	http://amigo.geneontology.org/amigo/term/GO:0060348
cellular response to follicle-stimulating hormone stimulus	Gene Ontology	GO:0071372	2	11	0.00146359	0.0217531	INHBA|HMGCS1	http://amigo.geneontology.org/amigo/term/GO:0071372
homeostatic process	Gene Ontology	GO:0042592	2	11	0.00146359	0.0217531	PKHD1|ANG	http://amigo.geneontology.org/amigo/term/GO:0042592
phosphatidylserine 1-acylhydrolase activity	Gene Ontology	GO:0052739	2	11	0.00146359	0.0217531	LCP1|LIPG	http://amigo.geneontology.org/amigo/term/GO:0052739
synaptic vesicle membrane	Gene Ontology	GO:0030672	2	68	0.00169279	0.0218451	SYT12|SYT2	http://amigo.geneontology.org/amigo/term/GO:0030672
collagen-containing extracellular matrix	Gene Ontology	GO:0062023	7	370	0.00150152	0.0221385	PDGFB|COL8A1|SPARC|COL4A3|FMOD|SERPINF2|NPPA	http://amigo.geneontology.org/amigo/term/GO:0062023
cell differentiation	Gene Ontology	GO:0030154	9	596	0.00155474	0.0227411	INSC|FLI1|TFF1|DHCR7|INHBA|SLCO4C1|NDRG2|FGF1|HSD17B7	http://amigo.geneontology.org/amigo/term/GO:0030154
neutrophil degranulation	Gene Ontology	GO:0043312	8	482	0.00158407	0.0229878	LCN2|VNN1|TCN1|SLCO4C1|PRSS2|EBP|SIRPB1|ALDOC	http://amigo.geneontology.org/amigo/term/GO:0043312
positive regulation of MAPK cascade	Gene Ontology	GO:0043410	4	109	0.00162447	0.0233899	PDGFB|HLA-DRB1|KISS1|NTRK2	http://amigo.geneontology.org/amigo/term/GO:0043410
basal plasma membrane	Gene Ontology	GO:0009925	3	50	0.00168402	0.0240593	SLC16A1|KCNQ4|CD34	http://amigo.geneontology.org/amigo/term/GO:0009925
keratan sulfate catabolic process	Gene Ontology	GO:0042340	2	12	0.00170257	0.0241372	EBP|FMOD	http://amigo.geneontology.org/amigo/term/GO:0042340
defense response	Gene Ontology	GO:0006952	2	74	0.00199123	0.0249056	CX3CL1|COLEC12	http://amigo.geneontology.org/amigo/term/GO:0006952
cholesterol metabolic process	Gene Ontology	GO:0008203	2	75	0.00204322	0.0251687	ABCG1|ABCA1	http://amigo.geneontology.org/amigo/term/GO:0008203
regulation of ion transmembrane transport	Gene Ontology	GO:0034765	4	113	0.00184514	0.0259587	KCNQ4|CLIC5|HCN2|KCNC3	http://amigo.geneontology.org/amigo/term/GO:0034765
positive regulation of neuron apoptotic process	Gene Ontology	GO:0043525	3	52	0.00187382	0.0259658	PCSK9|FADS2|NUPR1	http://amigo.geneontology.org/amigo/term/GO:0043525
positive regulation of stress fiber assembly	Gene Ontology	GO:0051496	3	52	0.00187382	0.0259658	PPM1E|GPR65|SERPINF2	http://amigo.geneontology.org/amigo/term/GO:0051496
glomerular filtration	Gene Ontology	GO:0003094	2	13	0.00195881	0.026351	CD34|SULF2	http://amigo.geneontology.org/amigo/term/GO:0003094
acute inflammatory response	Gene Ontology	GO:0002526	2	13	0.00195881	0.026351	NUPR1|VNN1	http://amigo.geneontology.org/amigo/term/GO:0002526
polysaccharide binding	Gene Ontology	GO:0030247	2	13	0.00195881	0.026351	HLA-DRA|HLA-DRB1	http://amigo.geneontology.org/amigo/term/GO:0030247
regulation of cardiac conduction	Gene Ontology	GO:1903779	3	53	0.00197351	0.0263564	RYR2|ATP1A3|NPPA	http://amigo.geneontology.org/amigo/term/GO:1903779
symporter activity	Gene Ontology	GO:0015293	3	54	0.00207645	0.0275316	SLC16A1|SLC16A8|SLC16A12	http://amigo.geneontology.org/amigo/term/GO:0015293
cellular response to calcium ion	Gene Ontology	GO:0071277	2	81	0.0023686	0.0287414	SYT12|SYT2	http://amigo.geneontology.org/amigo/term/GO:0071277
memory	Gene Ontology	GO:0007613	2	82	0.00242506	0.0289937	SYT12|FOXO6	http://amigo.geneontology.org/amigo/term/GO:0007613
cell communication by electrical coupling involved in cardiac conduction	Gene Ontology	GO:0086064	2	14	0.00223216	0.0293848	RYR2|ATP1A3	http://amigo.geneontology.org/amigo/term/GO:0086064
calcium-dependent phospholipid binding	Gene Ontology	GO:0005544	3	56	0.00229219	0.029961	PLA2G4C|SYT13|CPNE5	http://amigo.geneontology.org/amigo/term/GO:0005544
endoplasmic reticulum lumen	Gene Ontology	GO:0005788	6	296	0.00232333	0.0301534	COL8A1|PCSK9|PDGFB|SCG2|CES3|COL4A3	http://amigo.geneontology.org/amigo/term/GO:0005788
late endosome membrane	Gene Ontology	GO:0031902	4	121	0.00234721	0.0301534	HLA-DPB1|HLA-DRA|HLA-DRB1|HLA-DRB5	http://amigo.geneontology.org/amigo/term/GO:0031902
membrane	Gene Ontology	GO:0016020	19	2075	0.00236902	0.0301534	MSMO1|SLC16A8|HLA-DRB1|B4GALNT1|HLA-DPB1|SC5D|SLC16A1|RYR2|AK5|DHCR7|HLA-DPA1|OSBP2|ATP1A3|CYP51A1|PLA2G4C|DMBT1|FADS2|FOLR1|DHCR24	http://amigo.geneontology.org/amigo/term/GO:0016020
phospholipid metabolic process	Gene Ontology	GO:0006644	3	57	0.00240507	0.0301534	PLA2G4C|LCP1|PCSK9	http://amigo.geneontology.org/amigo/term/GO:0006644
inner ear morphogenesis	Gene Ontology	GO:0042472	3	57	0.00240507	0.0301534	KCNQ4|INSIG1|TMIE	http://amigo.geneontology.org/amigo/term/GO:0042472
positive regulation of smooth muscle cell proliferation	Gene Ontology	GO:0048661	3	58	0.00252133	0.0307873	PDGFB|HMGCR|SERPINF2	http://amigo.geneontology.org/amigo/term/GO:0048661
lipase activity	Gene Ontology	GO:0016298	2	15	0.00252245	0.0307873	LCP1|LIPG	http://amigo.geneontology.org/amigo/term/GO:0016298
response to muscle stretch	Gene Ontology	GO:0035994	2	15	0.00252245	0.0307873	RYR2|NPPA	http://amigo.geneontology.org/amigo/term/GO:0035994
positive regulation of ERK1 and ERK2 cascade	Gene Ontology	GO:0070374	5	207	0.0025831	0.0313201	PDGFB|HLA-DRB1|NTRK2|HMGCR|SERPINF2	http://amigo.geneontology.org/amigo/term/GO:0070374
voltage-gated potassium channel activity	Gene Ontology	GO:0005249	3	60	0.00276415	0.0332157	KCNQ4|HCN2|KCNC3	http://amigo.geneontology.org/amigo/term/GO:0005249
iron ion binding	Gene Ontology	GO:0005506	4	127	0.00278041	0.0332157	MSMO1|SC5D|CYP51A1|LCN2	http://amigo.geneontology.org/amigo/term/GO:0005506
positive regulation of T cell activation	Gene Ontology	GO:0050870	2	16	0.00282955	0.0332157	HLA-DPA1|SIRPB1	http://amigo.geneontology.org/amigo/term/GO:0050870
apolipoprotein binding	Gene Ontology	GO:0034185	2	16	0.00282955	0.0332157	LCP1|PCSK9	http://amigo.geneontology.org/amigo/term/GO:0034185
response to wounding	Gene Ontology	GO:0009611	3	61	0.00289077	0.0337196	INHBA|PDGFB|SULF2	http://amigo.geneontology.org/amigo/term/GO:0009611
perinuclear region of cytoplasm	Gene Ontology	GO:0048471	4	697	0.00304951	0.034434	SYT12|CX3CL1|PDE9A|ABCA1	http://amigo.geneontology.org/amigo/term/GO:0048471
protein homodimerization activity	Gene Ontology	GO:0042803	9	660	0.00304697	0.0350973	HMGCS1|PDGFB|ANG|NTRK2|MVD|SERPINF2|S100A5|EBP|LCP1	http://amigo.geneontology.org/amigo/term/GO:0042803
animal organ morphogenesis	Gene Ontology	GO:0009887	4	134	0.00335149	0.0381284	APLP1|FLI1|NEK8|FGF1	http://amigo.geneontology.org/amigo/term/GO:0009887
cellular response to cholesterol	Gene Ontology	GO:0071397	2	18	0.00349352	0.0392595	INHBA|HMGCS1	http://amigo.geneontology.org/amigo/term/GO:0071397
platelet alpha granule lumen	Gene Ontology	GO:0031093	3	66	0.00357724	0.0399567	PDGFB|SPARC|SERPINF2	http://amigo.geneontology.org/amigo/term/GO:0031093
oxidoreductase activity	Gene Ontology	GO:0016491	4	137	0.00361896	0.0401792	MSMO1|SC5D|AKR1B10|CYP51A1	http://amigo.geneontology.org/amigo/term/GO:0016491
protein-membrane adaptor activity	Gene Ontology	GO:0043495	2	19	0.0038501	0.0419866	LCP1|FADS2	http://amigo.geneontology.org/amigo/term/GO:0043495
anchored component of external side of plasma membrane	Gene Ontology	GO:0031362	2	19	0.0038501	0.0419866	PKHD1|FOLR1	http://amigo.geneontology.org/amigo/term/GO:0031362
epithelial cell differentiation	Gene Ontology	GO:0030855	3	68	0.00387729	0.0420344	DMBT1|ALDOC|CDHR2	http://amigo.geneontology.org/amigo/term/GO:0030855
lipid metabolic process	Gene Ontology	GO:0006629	4	140	0.00390056	0.0420394	SLC16A1|SC5D|LIPG|HMGCS1	http://amigo.geneontology.org/amigo/term/GO:0006629
collagen-containing extracellular matrix	Gene Ontology	GO:0062023	3	370	0.00408699	0.0431041	ANGPT1|THBS2|ANGPTL2	http://amigo.geneontology.org/amigo/term/GO:0062023
presynapse	Gene Ontology	GO:0098793	2	109	0.00418543	0.0431041	SYT12|ATP2B2	http://amigo.geneontology.org/amigo/term/GO:0098793
basic amino acid transmembrane transport	Gene Ontology	GO:1990822	1	5	0.00518285	0.0431041	SLC7A4	http://amigo.geneontology.org/amigo/term/GO:1990822
negative regulation of low-density lipoprotein particle clearance	Gene Ontology	GO:0010989	1	5	0.00518285	0.0431041	MYLIP	http://amigo.geneontology.org/amigo/term/GO:0010989
negative regulation of neurotransmitter secretion	Gene Ontology	GO:0046929	1	5	0.00518285	0.0431041	SYT12	http://amigo.geneontology.org/amigo/term/GO:0046929
ossification involved in bone remodeling	Gene Ontology	GO:0043932	1	5	0.00518285	0.0431041	GDF5	http://amigo.geneontology.org/amigo/term/GO:0043932
thrombin-activated receptor activity	Gene Ontology	GO:0015057	1	5	0.00518285	0.0431041	F2RL3	http://amigo.geneontology.org/amigo/term/GO:0015057
positive regulation of blood-brain barrier permeability	Gene Ontology	GO:1905605	1	5	0.00518285	0.0431041	ANGPT1	http://amigo.geneontology.org/amigo/term/GO:1905605
chondroblast differentiation	Gene Ontology	GO:0060591	1	5	0.00518285	0.0431041	GDF5	http://amigo.geneontology.org/amigo/term/GO:0060591
kinase inhibitor activity	Gene Ontology	GO:0019210	1	5	0.00518285	0.0431041	SOCS1	http://amigo.geneontology.org/amigo/term/GO:0019210
cyclin A2-CDK2 complex	Gene Ontology	GO:0097124	1	5	0.00518285	0.0431041	CCNA1	http://amigo.geneontology.org/amigo/term/GO:0097124
apolipoprotein A-I-mediated signaling pathway	Gene Ontology	GO:0038027	1	5	0.00518285	0.0431041	ABCA1	http://amigo.geneontology.org/amigo/term/GO:0038027
establishment of protein localization to telomere	Gene Ontology	GO:0070200	1	5	0.00518285	0.0431041	TERT	http://amigo.geneontology.org/amigo/term/GO:0070200
establishment of vesicle localization	Gene Ontology	GO:0051650	1	5	0.00518285	0.0431041	SYT12	http://amigo.geneontology.org/amigo/term/GO:0051650
cGMP catabolic process	Gene Ontology	GO:0046069	1	5	0.00518285	0.0431041	PDE9A	http://amigo.geneontology.org/amigo/term/GO:0046069
apolipoprotein A-I binding	Gene Ontology	GO:0034186	1	5	0.00518285	0.0431041	ABCA1	http://amigo.geneontology.org/amigo/term/GO:0034186
negative regulation of serotonin secretion	Gene Ontology	GO:0014063	1	5	0.00518285	0.0431041	MAOB	http://amigo.geneontology.org/amigo/term/GO:0014063
inositol 1,3,4,5 tetrakisphosphate binding	Gene Ontology	GO:0043533	1	5	0.00518285	0.0431041	SYT2	http://amigo.geneontology.org/amigo/term/GO:0043533
recycling endosome	Gene Ontology	GO:0055037	2	127	0.00560533	0.0431041	SYT12|ABCG1	http://amigo.geneontology.org/amigo/term/GO:0055037
positive regulation of angiogenesis	Gene Ontology	GO:0045766	2	131	0.00594689	0.0431041	CX3CL1|TERT	http://amigo.geneontology.org/amigo/term/GO:0045766
regulation of SMAD protein signal transduction	Gene Ontology	GO:0060390	1	6	0.00604412	0.0431041	GDF5	http://amigo.geneontology.org/amigo/term/GO:0060390
positive regulation of natural killer cell mediated cytotoxicity directed against tumor cell target	Gene Ontology	GO:0002860	1	6	0.00604412	0.0431041	CRTAM	http://amigo.geneontology.org/amigo/term/GO:0002860
positive regulation of CD4-positive, alpha-beta T cell differentiation	Gene Ontology	GO:0043372	1	6	0.00604412	0.0431041	SOCS1	http://amigo.geneontology.org/amigo/term/GO:0043372
GATOR1 complex	Gene Ontology	GO:1990130	1	6	0.00604412	0.0431041	NPR3	http://amigo.geneontology.org/amigo/term/GO:1990130
positive regulation of I-kappaB phosphorylation	Gene Ontology	GO:1903721	1	6	0.00604412	0.0431041	CX3CL1	http://amigo.geneontology.org/amigo/term/GO:1903721
negative regulation of mesenchymal cell apoptotic process	Gene Ontology	GO:2001054	1	6	0.00604412	0.0431041	GDF5	http://amigo.geneontology.org/amigo/term/GO:2001054
AIM2 inflammasome complex	Gene Ontology	GO:0097169	1	6	0.00604412	0.0431041	AIM2	http://amigo.geneontology.org/amigo/term/GO:0097169
positive regulation of transforming growth factor beta1 production	Gene Ontology	GO:0032914	1	6	0.00604412	0.0431041	CX3CL1	http://amigo.geneontology.org/amigo/term/GO:0032914
regulation of skeletal muscle satellite cell proliferation	Gene Ontology	GO:0014842	1	6	0.00604412	0.0431041	ANGPT1	http://amigo.geneontology.org/amigo/term/GO:0014842
response to laminar fluid shear stress	Gene Ontology	GO:0034616	1	6	0.00604412	0.0431041	ABCA1	http://amigo.geneontology.org/amigo/term/GO:0034616
activated T cell proliferation	Gene Ontology	GO:0050798	1	6	0.00604412	0.0431041	CRTAM	http://amigo.geneontology.org/amigo/term/GO:0050798
primary amine oxidase activity	Gene Ontology	GO:0008131	1	6	0.00604412	0.0431041	MAOB	http://amigo.geneontology.org/amigo/term/GO:0008131
telomerase activity	Gene Ontology	GO:0003720	1	6	0.00604412	0.0431041	TERT	http://amigo.geneontology.org/amigo/term/GO:0003720
3',5'-cyclic-nucleotide phosphodiesterase activity	Gene Ontology	GO:0004114	1	6	0.00604412	0.0431041	PDE9A	http://amigo.geneontology.org/amigo/term/GO:0004114
membrane organization	Gene Ontology	GO:0061024	2	133	0.00612116	0.0432739	AREG|SYT2	http://amigo.geneontology.org/amigo/term/GO:0061024
positive regulation of microglial cell migration	Gene Ontology	GO:1904141	1	7	0.00690467	0.0438186	CX3CL1	http://amigo.geneontology.org/amigo/term/GO:1904141
positive regulation of cholesterol biosynthetic process	Gene Ontology	GO:0045542	1	7	0.00690467	0.0438186	ABCG1	http://amigo.geneontology.org/amigo/term/GO:0045542
microglial cell proliferation	Gene Ontology	GO:0061518	1	7	0.00690467	0.0438186	CX3CL1	http://amigo.geneontology.org/amigo/term/GO:0061518
regulation of Cdc42 protein signal transduction	Gene Ontology	GO:0032489	1	7	0.00690467	0.0438186	ABCA1	http://amigo.geneontology.org/amigo/term/GO:0032489
protein transmembrane transport	Gene Ontology	GO:0071806	1	7	0.00690467	0.0438186	ABCA1	http://amigo.geneontology.org/amigo/term/GO:0071806
positive regulation of T-helper 2 cell cytokine production	Gene Ontology	GO:2000553	1	7	0.00690467	0.0438186	RSAD2	http://amigo.geneontology.org/amigo/term/GO:2000553
chromaffin granule membrane	Gene Ontology	GO:0042584	1	7	0.00690467	0.0438186	SYT2	http://amigo.geneontology.org/amigo/term/GO:0042584
mitochondrial envelope	Gene Ontology	GO:0005740	1	7	0.00690467	0.0438186	MAOB	http://amigo.geneontology.org/amigo/term/GO:0005740
integrin binding	Gene Ontology	GO:0005178	2	142	0.00693401	0.0438186	CX3CL1|LGALS12	http://amigo.geneontology.org/amigo/term/GO:0005178
vesicle-mediated transport	Gene Ontology	GO:0016192	2	150	0.00769542	0.0438186	SYT12|SYT2	http://amigo.geneontology.org/amigo/term/GO:0016192
autocrine signaling	Gene Ontology	GO:0035425	1	8	0.00776449	0.0438186	CX3CL1	http://amigo.geneontology.org/amigo/term/GO:0035425
glial cell proliferation	Gene Ontology	GO:0014009	1	8	0.00776449	0.0438186	AREG	http://amigo.geneontology.org/amigo/term/GO:0014009
synapse pruning	Gene Ontology	GO:0098883	1	8	0.00776449	0.0438186	CX3CL1	http://amigo.geneontology.org/amigo/term/GO:0098883
hindlimb morphogenesis	Gene Ontology	GO:0035137	1	8	0.00776449	0.0438186	GDF5	http://amigo.geneontology.org/amigo/term/GO:0035137
nucleoside triphosphate biosynthetic process	Gene Ontology	GO:0009142	1	8	0.00776449	0.0438186	CMPK2	http://amigo.geneontology.org/amigo/term/GO:0009142
regulation of endothelial cell proliferation	Gene Ontology	GO:0001936	1	8	0.00776449	0.0438186	ANGPT1	http://amigo.geneontology.org/amigo/term/GO:0001936
TORC1 signaling	Gene Ontology	GO:0038202	1	8	0.00776449	0.0438186	NPR3	http://amigo.geneontology.org/amigo/term/GO:0038202
dopamine catabolic process	Gene Ontology	GO:0042420	1	8	0.00776449	0.0438186	MAOB	http://amigo.geneontology.org/amigo/term/GO:0042420
toxin transmembrane transporter activity	Gene Ontology	GO:0019534	1	8	0.00776449	0.0438186	ABCG1	http://amigo.geneontology.org/amigo/term/GO:0019534
establishment of T cell polarity	Gene Ontology	GO:0001768	1	8	0.00776449	0.0438186	CRTAM	http://amigo.geneontology.org/amigo/term/GO:0001768
hydrogen peroxide biosynthetic process	Gene Ontology	GO:0050665	1	8	0.00776449	0.0438186	MAOB	http://amigo.geneontology.org/amigo/term/GO:0050665
neurotransmitter catabolic process	Gene Ontology	GO:0042135	1	8	0.00776449	0.0438186	MAOB	http://amigo.geneontology.org/amigo/term/GO:0042135
negative regulation of glial cell proliferation	Gene Ontology	GO:0060253	1	8	0.00776449	0.0438186	TERT	http://amigo.geneontology.org/amigo/term/GO:0060253
perikaryon	Gene Ontology	GO:0043204	2	155	0.00818965	0.0438186	SYT12|PDE9A	http://amigo.geneontology.org/amigo/term/GO:0043204
cellular response to lipopolysaccharide	Gene Ontology	GO:0071222	2	158	0.0084929	0.0438186	CMPK2|ABCA1	http://amigo.geneontology.org/amigo/term/GO:0071222
positive regulation of NF-kappaB transcription factor activity	Gene Ontology	GO:0051092	2	159	0.00859509	0.0438186	CX3CL1|AIM2	http://amigo.geneontology.org/amigo/term/GO:0051092
basic amino acid transmembrane transporter activity	Gene Ontology	GO:0015174	1	9	0.00862359	0.0438186	SLC7A4	http://amigo.geneontology.org/amigo/term/GO:0015174
thrombin-activated receptor signaling pathway	Gene Ontology	GO:0070493	1	9	0.00862359	0.0438186	F2RL3	http://amigo.geneontology.org/amigo/term/GO:0070493
calcium transmembrane transporter activity, phosphorylative mechanism	Gene Ontology	GO:0005388	1	9	0.00862359	0.0438186	ATP2B2	http://amigo.geneontology.org/amigo/term/GO:0005388
cell recognition	Gene Ontology	GO:0008037	1	9	0.00862359	0.0438186	CRTAM	http://amigo.geneontology.org/amigo/term/GO:0008037
regulation of tumor necrosis factor production	Gene Ontology	GO:0032680	1	9	0.00862359	0.0438186	ANGPT1	http://amigo.geneontology.org/amigo/term/GO:0032680
regulation of T cell activation	Gene Ontology	GO:0050863	1	9	0.00862359	0.0438186	CRTAM	http://amigo.geneontology.org/amigo/term/GO:0050863
actin filament bundle	Gene Ontology	GO:0032432	1	9	0.00862359	0.0438186	RFLNB	http://amigo.geneontology.org/amigo/term/GO:0032432
nuclear telomere cap complex	Gene Ontology	GO:0000783	1	9	0.00862359	0.0438186	TERT	http://amigo.geneontology.org/amigo/term/GO:0000783
integrin activation	Gene Ontology	GO:0033622	1	9	0.00862359	0.0438186	CX3CL1	http://amigo.geneontology.org/amigo/term/GO:0033622
heparin biosynthetic process	Gene Ontology	GO:0030210	1	9	0.00862359	0.0438186	ANGPT1	http://amigo.geneontology.org/amigo/term/GO:0030210
endoplasmic reticulum membrane	Gene Ontology	GO:0005789	4	942	0.00873363	0.0440505	AREG|ABCG1|RSAD2|ABCA1	http://amigo.geneontology.org/amigo/term/GO:0005789
growth factor activity	Gene Ontology	GO:0008083	2	162	0.008905	0.0440505	AREG|GDF5	http://amigo.geneontology.org/amigo/term/GO:0008083
mitochondrial outer membrane	Gene Ontology	GO:0005741	2	166	0.00932593	0.0440505	MAOB|RSAD2	http://amigo.geneontology.org/amigo/term/GO:0005741
response to selenium ion	Gene Ontology	GO:0010269	1	10	0.00948197	0.0440505	MAOB	http://amigo.geneontology.org/amigo/term/GO:0010269
amyloid precursor protein catabolic process	Gene Ontology	GO:0042987	1	10	0.00948197	0.0440505	ABCG1	http://amigo.geneontology.org/amigo/term/GO:0042987
export across plasma membrane	Gene Ontology	GO:0140115	1	10	0.00948197	0.0440505	ABCA1	http://amigo.geneontology.org/amigo/term/GO:0140115
angiogenesis involved in wound healing	Gene Ontology	GO:0060055	1	10	0.00948197	0.0440505	CX3CL1	http://amigo.geneontology.org/amigo/term/GO:0060055
forelimb morphogenesis	Gene Ontology	GO:0035136	1	10	0.00948197	0.0440505	GDF5	http://amigo.geneontology.org/amigo/term/GO:0035136
production of siRNA involved in RNA interference	Gene Ontology	GO:0030422	1	10	0.00948197	0.0440505	TERT	http://amigo.geneontology.org/amigo/term/GO:0030422
RNA-directed DNA polymerase activity	Gene Ontology	GO:0003964	1	10	0.00948197	0.0440505	TERT	http://amigo.geneontology.org/amigo/term/GO:0003964
3',5'-cyclic-GMP phosphodiesterase activity	Gene Ontology	GO:0047555	1	10	0.00948197	0.0440505	PDE9A	http://amigo.geneontology.org/amigo/term/GO:0047555
positive regulation of cysteine-type endopeptidase activity	Gene Ontology	GO:2001056	1	10	0.00948197	0.0440505	AIM2	http://amigo.geneontology.org/amigo/term/GO:2001056
low-density lipoprotein particle receptor catabolic process	Gene Ontology	GO:0032802	1	10	0.00948197	0.0440505	MYLIP	http://amigo.geneontology.org/amigo/term/GO:0032802
negative regulation of cell growth involved in cardiac muscle cell development	Gene Ontology	GO:0061052	1	10	0.00948197	0.0440505	PI16	http://amigo.geneontology.org/amigo/term/GO:0061052
high-density lipoprotein particle binding	Gene Ontology	GO:0008035	1	11	0.0103396	0.0445405	ABCA1	http://amigo.geneontology.org/amigo/term/GO:0008035
leukocyte migration involved in inflammatory response	Gene Ontology	GO:0002523	1	11	0.0103396	0.0445405	CX3CL1	http://amigo.geneontology.org/amigo/term/GO:0002523
regulation of cytokine secretion	Gene Ontology	GO:0050707	1	11	0.0103396	0.0445405	SOCS1	http://amigo.geneontology.org/amigo/term/GO:0050707
nucleoside monophosphate phosphorylation	Gene Ontology	GO:0046940	1	11	0.0103396	0.0445405	CMPK2	http://amigo.geneontology.org/amigo/term/GO:0046940
T cell mediated cytotoxicity	Gene Ontology	GO:0001913	1	11	0.0103396	0.0445405	CRTAM	http://amigo.geneontology.org/amigo/term/GO:0001913
protein lipidation	Gene Ontology	GO:0006497	1	11	0.0103396	0.0445405	ABCA1	http://amigo.geneontology.org/amigo/term/GO:0006497
positive regulation of regulatory T cell differentiation	Gene Ontology	GO:0045591	1	11	0.0103396	0.0445405	SOCS1	http://amigo.geneontology.org/amigo/term/GO:0045591
Golgi apparatus	Gene Ontology	GO:0005794	4	1002	0.0107737	0.0445405	ABCG1|PDE9A|RSAD2|ABCA1	http://amigo.geneontology.org/amigo/term/GO:0005794
toll-like receptor 3 signaling pathway	Gene Ontology	GO:0034138	1	12	0.0111966	0.0445405	COLEC12	http://amigo.geneontology.org/amigo/term/GO:0034138
presynaptic active zone membrane	Gene Ontology	GO:0048787	1	12	0.0111966	0.0445405	SYT12	http://amigo.geneontology.org/amigo/term/GO:0048787
negative regulation of neuron migration	Gene Ontology	GO:2001223	1	12	0.0111966	0.0445405	CX3CL1	http://amigo.geneontology.org/amigo/term/GO:2001223
early phagosome	Gene Ontology	GO:0032009	1	12	0.0111966	0.0445405	SYT12	http://amigo.geneontology.org/amigo/term/GO:0032009
positive regulation of stem cell proliferation	Gene Ontology	GO:2000648	1	12	0.0111966	0.0445405	TERT	http://amigo.geneontology.org/amigo/term/GO:2000648
negative regulation of tyrosine phosphorylation of STAT protein	Gene Ontology	GO:0042532	1	12	0.0111966	0.0445405	SOCS1	http://amigo.geneontology.org/amigo/term/GO:0042532
regulation of postsynaptic cytosolic calcium ion concentration	Gene Ontology	GO:0099566	1	12	0.0111966	0.0445405	ATP2B2	http://amigo.geneontology.org/amigo/term/GO:0099566
pyroptosis	Gene Ontology	GO:0070269	1	12	0.0111966	0.0445405	AIM2	http://amigo.geneontology.org/amigo/term/GO:0070269
filamin binding	Gene Ontology	GO:0031005	1	12	0.0111966	0.0445405	RFLNB	http://amigo.geneontology.org/amigo/term/GO:0031005
neuron remodeling	Gene Ontology	GO:0016322	1	12	0.0111966	0.0445405	CX3CL1	http://amigo.geneontology.org/amigo/term/GO:0016322
positive regulation of immune response	Gene Ontology	GO:0050778	1	12	0.0111966	0.0445405	RSAD2	http://amigo.geneontology.org/amigo/term/GO:0050778
cytokine activity	Gene Ontology	GO:0005125	2	186	0.0115608	0.0445405	AREG|GDF5	http://amigo.geneontology.org/amigo/term/GO:0005125
positive regulation of actin filament bundle assembly	Gene Ontology	GO:0032233	1	13	0.0120528	0.0445405	CX3CL1	http://amigo.geneontology.org/amigo/term/GO:0032233
plasma membrane repair	Gene Ontology	GO:0001778	1	13	0.0120528	0.0445405	SYT12	http://amigo.geneontology.org/amigo/term/GO:0001778
pattern recognition receptor activity	Gene Ontology	GO:0038187	1	13	0.0120528	0.0445405	COLEC12	http://amigo.geneontology.org/amigo/term/GO:0038187
negative regulation of activated T cell proliferation	Gene Ontology	GO:0046007	1	13	0.0120528	0.0445405	CRTAM	http://amigo.geneontology.org/amigo/term/GO:0046007
positive regulation of epidermal growth factor-activated receptor activity	Gene Ontology	GO:0045741	1	13	0.0120528	0.0445405	AREG	http://amigo.geneontology.org/amigo/term/GO:0045741
negative regulation of protein import into nucleus	Gene Ontology	GO:0042308	1	13	0.0120528	0.0445405	ANGPT1	http://amigo.geneontology.org/amigo/term/GO:0042308
activation of transmembrane receptor protein tyrosine kinase activity	Gene Ontology	GO:0007171	1	13	0.0120528	0.0445405	ANGPT1	http://amigo.geneontology.org/amigo/term/GO:0007171
peptidase inhibitor activity	Gene Ontology	GO:0030414	1	13	0.0120528	0.0445405	PI16	http://amigo.geneontology.org/amigo/term/GO:0030414
replicative senescence	Gene Ontology	GO:0090399	1	13	0.0120528	0.0445405	TERT	http://amigo.geneontology.org/amigo/term/GO:0090399
positive regulation of keratinocyte proliferation	Gene Ontology	GO:0010838	1	13	0.0120528	0.0445405	AREG	http://amigo.geneontology.org/amigo/term/GO:0010838
regulation of T cell differentiation	Gene Ontology	GO:0045580	1	13	0.0120528	0.0445405	CRTAM	http://amigo.geneontology.org/amigo/term/GO:0045580
regulation of presynaptic cytosolic calcium ion concentration	Gene Ontology	GO:0099509	1	13	0.0120528	0.0445405	ATP2B2	http://amigo.geneontology.org/amigo/term/GO:0099509
regulation of interferon-gamma-mediated signaling pathway	Gene Ontology	GO:0060334	1	13	0.0120528	0.0445405	SOCS1	http://amigo.geneontology.org/amigo/term/GO:0060334
RNA-dependent DNA biosynthetic process	Gene Ontology	GO:0006278	1	13	0.0120528	0.0445405	TERT	http://amigo.geneontology.org/amigo/term/GO:0006278
BMP binding	Gene Ontology	GO:0036122	1	13	0.0120528	0.0445405	GDF5	http://amigo.geneontology.org/amigo/term/GO:0036122
high-density lipoprotein particle assembly	Gene Ontology	GO:0034380	1	13	0.0120528	0.0445405	ABCA1	http://amigo.geneontology.org/amigo/term/GO:0034380
negative regulation of receptor signaling pathway via JAK-STAT	Gene Ontology	GO:0046426	1	13	0.0120528	0.0445405	SOCS1	http://amigo.geneontology.org/amigo/term/GO:0046426
negative regulation of vascular permeability	Gene Ontology	GO:0043116	1	13	0.0120528	0.0445405	ANGPT1	http://amigo.geneontology.org/amigo/term/GO:0043116
positive regulation of heart rate	Gene Ontology	GO:0010460	2	20	0.00422287	0.0447284	RYR2|NPPA	http://amigo.geneontology.org/amigo/term/GO:0010460
negative regulation of protein secretion	Gene Ontology	GO:0050709	2	20	0.00422287	0.0447284	HMGCR|CYP51A1	http://amigo.geneontology.org/amigo/term/GO:0050709
protein tetramerization	Gene Ontology	GO:0051262	2	20	0.00422287	0.0447284	HLA-DRB1|KCNC3	http://amigo.geneontology.org/amigo/term/GO:0051262
regulation of autophagosome assembly	Gene Ontology	GO:2000785	1	14	0.0129083	0.0450405	NPR3	http://amigo.geneontology.org/amigo/term/GO:2000785
inhibitory synapse	Gene Ontology	GO:0060077	1	14	0.0129083	0.0450405	SYT12	http://amigo.geneontology.org/amigo/term/GO:0060077
regulation of fat cell differentiation	Gene Ontology	GO:0045598	1	14	0.0129083	0.0450405	LGALS12	http://amigo.geneontology.org/amigo/term/GO:0045598
ATPase-coupled cation transmembrane transporter activity	Gene Ontology	GO:0019829	1	14	0.0129083	0.0450405	ATP2B2	http://amigo.geneontology.org/amigo/term/GO:0019829
interleukin-1 beta production	Gene Ontology	GO:0032611	1	14	0.0129083	0.0450405	ABCA1	http://amigo.geneontology.org/amigo/term/GO:0032611
aorta morphogenesis	Gene Ontology	GO:0035909	1	14	0.0129083	0.0450405	NPR3	http://amigo.geneontology.org/amigo/term/GO:0035909
macrophage chemotaxis	Gene Ontology	GO:0048246	1	14	0.0129083	0.0450405	CX3CL1	http://amigo.geneontology.org/amigo/term/GO:0048246
response to lipid	Gene Ontology	GO:0033993	1	14	0.0129083	0.0450405	ABCG1	http://amigo.geneontology.org/amigo/term/GO:0033993
negative regulation of peptidase activity	Gene Ontology	GO:0010466	1	14	0.0129083	0.0450405	PI16	http://amigo.geneontology.org/amigo/term/GO:0010466
sensory perception of sound	Gene Ontology	GO:0007605	4	144	0.00429862	0.0452706	KCNQ4|CLIC5|COL4A3|TMIE	http://amigo.geneontology.org/amigo/term/GO:0007605
metal ion binding	Gene Ontology	GO:0046872	6	2298	0.0131974	0.0458525	TERT|PDE9A|MYLIP|COLEC12|ATP2B2|RSAD2	http://amigo.geneontology.org/amigo/term/GO:0046872
integral component of presynaptic active zone membrane	Gene Ontology	GO:0099059	1	15	0.013763	0.046237	SYT12	http://amigo.geneontology.org/amigo/term/GO:0099059
1-phosphatidylinositol-3-kinase regulator activity	Gene Ontology	GO:0046935	1	15	0.013763	0.046237	SOCS1	http://amigo.geneontology.org/amigo/term/GO:0046935
platelet alpha granule	Gene Ontology	GO:0031091	1	15	0.013763	0.046237	THBS2	http://amigo.geneontology.org/amigo/term/GO:0031091
negative regulation of endocytosis	Gene Ontology	GO:0045806	1	15	0.013763	0.046237	SYT12	http://amigo.geneontology.org/amigo/term/GO:0045806
dense core granule	Gene Ontology	GO:0031045	1	15	0.013763	0.046237	SYT2	http://amigo.geneontology.org/amigo/term/GO:0031045
negative regulation of phagocytosis	Gene Ontology	GO:0050765	1	15	0.013763	0.046237	SYT12	http://amigo.geneontology.org/amigo/term/GO:0050765
negative regulation of cytokine secretion	Gene Ontology	GO:0050710	1	15	0.013763	0.046237	SYT12	http://amigo.geneontology.org/amigo/term/GO:0050710
protein autoprocessing	Gene Ontology	GO:0016540	2	21	0.00461168	0.0472185	PCSK9|CTSE	http://amigo.geneontology.org/amigo/term/GO:0016540
tissue homeostasis	Gene Ontology	GO:0001894	2	21	0.00461168	0.0472185	NANOS1|CD34	http://amigo.geneontology.org/amigo/term/GO:0001894
phospholipase activity	Gene Ontology	GO:0004620	2	21	0.00461168	0.0472185	LCP1|LIPG	http://amigo.geneontology.org/amigo/term/GO:0004620
cobalamin metabolic process	Gene Ontology	GO:0009235	2	21	0.00461168	0.0472185	MMAB|TCN1	http://amigo.geneontology.org/amigo/term/GO:0009235
positive regulation of ERK1 and ERK2 cascade	Gene Ontology	GO:0070374	2	207	0.0141349	0.0472907	CX3CL1|ANGPT1	http://amigo.geneontology.org/amigo/term/GO:0070374
low-density lipoprotein particle remodeling	Gene Ontology	GO:0034374	1	16	0.0146171	0.0473455	ABCG1	http://amigo.geneontology.org/amigo/term/GO:0034374
neuron cellular homeostasis	Gene Ontology	GO:0070050	1	16	0.0146171	0.0473455	CX3CL1	http://amigo.geneontology.org/amigo/term/GO:0070050
positive regulation of vascular associated smooth muscle cell migration	Gene Ontology	GO:1904754	1	16	0.0146171	0.0473455	TERT	http://amigo.geneontology.org/amigo/term/GO:1904754
insulin-like growth factor receptor binding	Gene Ontology	GO:0005159	1	16	0.0146171	0.0473455	SOCS1	http://amigo.geneontology.org/amigo/term/GO:0005159
apolipoprotein binding	Gene Ontology	GO:0034185	1	16	0.0146171	0.0473455	ABCA1	http://amigo.geneontology.org/amigo/term/GO:0034185
mammary gland alveolus development	Gene Ontology	GO:0060749	1	16	0.0146171	0.0473455	AREG	http://amigo.geneontology.org/amigo/term/GO:0060749
nucleoside diphosphate phosphorylation	Gene Ontology	GO:0006165	1	17	0.0154704	0.047642	CMPK2	http://amigo.geneontology.org/amigo/term/GO:0006165
response to corticosterone	Gene Ontology	GO:0051412	1	17	0.0154704	0.047642	MAOB	http://amigo.geneontology.org/amigo/term/GO:0051412
cellular response to exogenous dsRNA	Gene Ontology	GO:0071360	1	17	0.0154704	0.047642	COLEC12	http://amigo.geneontology.org/amigo/term/GO:0071360
cardiac muscle tissue development	Gene Ontology	GO:0048738	1	17	0.0154704	0.047642	NPR3	http://amigo.geneontology.org/amigo/term/GO:0048738
low-density lipoprotein particle binding	Gene Ontology	GO:0030169	1	17	0.0154704	0.047642	COLEC12	http://amigo.geneontology.org/amigo/term/GO:0030169
negative regulation of cell-substrate adhesion	Gene Ontology	GO:0010812	1	17	0.0154704	0.047642	CX3CL1	http://amigo.geneontology.org/amigo/term/GO:0010812
eosinophil chemotaxis	Gene Ontology	GO:0048245	1	17	0.0154704	0.047642	CX3CL1	http://amigo.geneontology.org/amigo/term/GO:0048245
positive regulation of keratinocyte differentiation	Gene Ontology	GO:0045618	1	17	0.0154704	0.047642	PLAAT4	http://amigo.geneontology.org/amigo/term/GO:0045618
cellular response to low-density lipoprotein particle stimulus	Gene Ontology	GO:0071404	1	17	0.0154704	0.047642	ABCA1	http://amigo.geneontology.org/amigo/term/GO:0071404
positive regulation of endothelial cell proliferation	Gene Ontology	GO:0001938	3	73	0.00469303	0.0477859	PDGFB|ANG|SCG2	http://amigo.geneontology.org/amigo/term/GO:0001938
regulation of immune response	Gene Ontology	GO:0050776	2	221	0.0159761	0.0487892	CRTAM|COLEC12	http://amigo.geneontology.org/amigo/term/GO:0050776
G protein-coupled receptor signaling pathway	Gene Ontology	GO:0007186	4	1132	0.0162009	0.0487892	F2RL3|AREG|CX3CL1|ABCA1	http://amigo.geneontology.org/amigo/term/GO:0007186
regulation of phosphatidylinositol 3-kinase activity	Gene Ontology	GO:0043551	1	18	0.0163231	0.0487892	SOCS1	http://amigo.geneontology.org/amigo/term/GO:0043551
cellular response to cholesterol	Gene Ontology	GO:0071397	1	18	0.0163231	0.0487892	ABCA1	http://amigo.geneontology.org/amigo/term/GO:0071397
high-density lipoprotein particle remodeling	Gene Ontology	GO:0034375	1	18	0.0163231	0.0487892	ABCG1	http://amigo.geneontology.org/amigo/term/GO:0034375
nucleoside diphosphate kinase activity	Gene Ontology	GO:0004550	1	18	0.0163231	0.0487892	CMPK2	http://amigo.geneontology.org/amigo/term/GO:0004550
ATPase activity	Gene Ontology	GO:0016887	2	229	0.0170721	0.0495151	ABCG1|ABCA1	http://amigo.geneontology.org/amigo/term/GO:0016887
positive regulation of chondrocyte differentiation	Gene Ontology	GO:0032332	1	19	0.017175	0.0495151	GDF5	http://amigo.geneontology.org/amigo/term/GO:0032332
telomere maintenance via telomerase	Gene Ontology	GO:0007004	1	19	0.017175	0.0495151	TERT	http://amigo.geneontology.org/amigo/term/GO:0007004
cell-substrate adhesion	Gene Ontology	GO:0031589	1	19	0.017175	0.0495151	ANGPT1	http://amigo.geneontology.org/amigo/term/GO:0031589
regulation of neurotransmitter secretion	Gene Ontology	GO:0046928	1	19	0.017175	0.0495151	SYT12	http://amigo.geneontology.org/amigo/term/GO:0046928
negative regulation of cellular senescence	Gene Ontology	GO:2000773	1	19	0.017175	0.0495151	TERT	http://amigo.geneontology.org/amigo/term/GO:2000773
interleukin-7-mediated signaling pathway	Gene Ontology	GO:0038111	1	19	0.017175	0.0495151	SOCS1	http://amigo.geneontology.org/amigo/term/GO:0038111
positive regulation of amyloid-beta formation	Gene Ontology	GO:1902004	1	19	0.017175	0.0495151	ABCG1	http://amigo.geneontology.org/amigo/term/GO:1902004

## Sheet: Table S4f
Table S4f: Regulated GO items identified in MDA-MB-468 cells (p < 0.05), n=418
Term	Database	ID	Input.number	Background.number	P.Value	Corrected.P.Value	Input	Hyperlink
protein binding	Gene Ontology	GO:0005515	217	11779	1.05429e-28	3.46967e-25	SLC6A2|CCN1|CCN2|CRLF1|IFI27|CD34|MAT1A|TMEM255B|PKP1|L1CAM|CLDN16|ROS1|AXL|RXFP1|GADD45A|SYTL2|INPP4B|OAS1|OAS3|OAS2|SRPX2|MAOA|KCNS1|IL36RN|CTNNAL1|ALOXE3|FPR1|ZNF365|OASL|KRTAP3-1|TSPAN2|SAMD9L|ABLIM3|TSPAN5|CXCL17|MAGEC1|XAF1|ADRA1B|SOCS2|CXCL8|ROBO4|RNF182|GNG4|SYP|BST2|PKHD1|PSG5|WNT7A|TRIML2|IL7R|RASGRP3|EPGN|CCL5|DOCK2|NUAK1|ITGA2|HLA-F|MX1|DNM3|APLP1|GJB4|IFIT5|ACSL5|IFIT3|IL1R2|FLG|RSAD…	http://amigo.geneontology.org/amigo/term/GO:0005515
plasma membrane	Gene Ontology	GO:0005886	120	4619	6.48782e-25	7.11713e-22	SLC6A2|CCN2|SYTL2|CD34|RAET1L|PKP1|L1CAM|CLDN16|AXL|RXFP1|CD177|OAS3|TRPV3|IFITM1|CTNNAL1|FPR1|TSPAN5|ADRA1B|SLC4A4|ROBO4|ACSL5|GNG4|TLR7|BST2|ACE2|WNT7A|IL7R|RASGRP3|ITGA2|HLA-F|MX1|DNM3|APLP1|IFIT5|IL1R2|FLG|DDX58|MARCO|HEPHL1|MGAM|NT5E|KCNMA1|DIO2|GEM|MAP1B|KCNQ5|VNN1|SLAMF7|SLC26A2|PHLDB2|DNER|IL1RN|LPAR1|CD274|PDE6A|SIRPB2|ITGAM|NPBWR1|SIRPB1|WNT5B|GPR176|GPR17|CD40LG|CCR1|OLFM4|CLCA2|NEDD9|…	http://amigo.geneontology.org/amigo/term/GO:0005886
extracellular space	Gene Ontology	GO:0005615	61	1572	4.61807e-20	3.03961e-17	TAFA3|CD40LG|ACTBL2|CCN2|CRLF1|KMO|FGL1|HLA-F|ECM1|FST|ADCYAP1|OLFM4|EPGN|IGFL1|LCP1|AXL|ANGPT4|SERPINA1|LOXL2|FAP|CCL5|SVEP1|CPA4|THBS1|HBEGF|OAS3|SLIT3|CXCL17|SRPX2|ACE2|S100A7|CST6|TCN1|INHBE|IL36RN|A2ML1|IL1RN|FIBCD1|CSTA|PNLIPRP3|SERPINE2|RAET1L|TNC|WNT5B|LAMC2|AKR1B1|ADM|SERPINB7|COL17A1|COL15A1|F3|CXCL8|NOG|CFB|DKK1|S100A7A|ITGAM|BTC|TGFBI|WNT7A|AREG	http://amigo.geneontology.org/amigo/term/GO:0005615
extracellular region	Gene Ontology	GO:0005576	66	1843	6.17905e-20	3.38921e-17	IL7R|ACP7|EPGN|CCN2|CRLF1|RAET1L|FGL1|PGLYRP4|LAMA2|IL36RN|ECM1|FST|ADCYAP1|OLFM4|CLCA2|IL1R2|FLG|PLAC1|SERPINA1|THSD7A|HBEGF|FCMR|FAP|CCL5|THBS1|OAS1|DOCK2|ISG15|SERPINE2|ACE2|S100A7|CST6|TCN1|PSG2|C1QL2|LAMA3|FAM180A|ISM1|VNN1|IL6R|TNC|WNT5B|LAMC2|LCP1|ADM|COL17A1|COL15A1|CDA|OLR1|C1QTNF2|CXCL8|NOG|CFB|DKK1|GDA|ALPG|ANGPT4|BTC|PSG9|PSG6|TGFBI|PSG4|PSG5|WNT7A|AREG|PSG1	http://amigo.geneontology.org/amigo/term/GO:0005576
defense response to virus	Gene Ontology	GO:0051607	25	200	2.09695e-19	9.85866e-17	IFIH1|IFI27|MX1|RTP4|IFIT5|IFIT3|RSAD2|IFIT1|OAS1|DDX58|STAT1|IFI16|IFIT2|IFI44L|OAS3|OAS2|ISG15|IFITM1|PARP9|OASL|HERC5|DDX60|IFI6|TLR7|BST2	http://amigo.geneontology.org/amigo/term/GO:0051607
type I interferon signaling pathway	Gene Ontology	GO:0060337	17	66	3.15656e-18	1.29853e-15	XAF1|STAT1|IFI6|IFITM1|IFI27|IFIT2|HLA-F|OASL|OAS1|OAS3|OAS2|ISG15|BST2|MX1|IFIT3|RSAD2|IFIT1	http://amigo.geneontology.org/amigo/term/GO:0060337
cell adhesion	Gene Ontology	GO:0007155	33	478	6.5109e-18	2.38082e-15	CLDN16|CCN1|CCN2|NUAK1|ITGA2|OLFM4|GPNMB|CNTNAP1|CCR1|PKP1|L1CAM|CLCA2|APLP1|NEDD9|LOXL2|FAP|SVEP1|CD177|THBS1|LAMA2|CTNNAL1|FIBCD1|TNC|LAMC2|SELL|COL15A1|F3|RIPOR2|SIRPB2|ITGAM|SLAMF7|TGFBI|FOLR1	http://amigo.geneontology.org/amigo/term/GO:0007155
response to virus	Gene Ontology	GO:0009615	18	104	1.51348e-16	4.52807e-14	IFIT2|IFIH1|MX1|CCL5|DDX58|BST2|HMGA2|IFITM1|OASL|OAS1|OAS3|OAS2|FOSL1|DDX60|IFI44|IFIT3|RSAD2|IFIT1	http://amigo.geneontology.org/amigo/term/GO:0009615
integral component of plasma membrane	Gene Ontology	GO:0005887	50	1380	2.10856e-15	5.78274e-13	GPR17|SLC6A2|CD40LG|RASGRP3|CD34|GJB4|CNTNAP1|CCR1|CLCA2|EPGN|GABBR2|ROS1|FLG|LPAR1|MARCO|RXFP1|FAP|CSF1R|OXTR|HBEGF|AXL|TRPV3|PTPRB|HAS3|CHRM4|KCNQ5|TSPAN2|HTR1D|SLC26A2|CD70|TSPAN5|COL17A1|SELL|SLC6A20|ADRA1B|OLR1|SLC4A4|SLC17A4|GRIK2|PLXNA4|ABCA4|MILR1|GPNMB|NPBWR1|SIRPB1|STEAP1|PTPRM|GPR176|ABCC2|PTPRH	http://amigo.geneontology.org/amigo/term/GO:0005887
negative regulation of viral genome replication	Gene Ontology	GO:0045071	13	41	3.10504e-15	7.86052e-13	IFITM1|CCL5|OASL|MX1|OAS1|OAS3|OAS2|ISG15|BST2|IFIT5|IFI16|RSAD2|IFIT1	http://amigo.geneontology.org/amigo/term/GO:0045071
cell surface	Gene Ontology	GO:0009986	31	598	1.05334e-13	2.31102e-11	SLC6A2|CD40LG|CSF1R|ITGA2|RAET1L|SLC4A4|L1CAM|ROS1|AXL|AREG|FAP|NT5E|THBS1|HBEGF|BSN|SRPX2|SIRPB1|ADGRF5|HLA-F|ACE2|LCP1|F3|ADTRP|CD274|ITGAM|BST2|WNT5B|LPAR1|WNT7A|FOLR1|ABCC2	http://amigo.geneontology.org/amigo/term/GO:0009986
collagen-containing extracellular matrix	Gene Ontology	GO:0062023	25	370	1.15957e-13	2.38509e-11	CCN1|CCN2|ECM1|L1CAM|SERPINE2|SERPINA1|LOXL2|THBS1|FLG|SRPX2|S100A7|CST6|ANGPT4|INHBE|LAMA2|LAMA3|FIBCD1|TNC|TGFBI|LAMC2|COL17A1|COL15A1|F3|FGL1|WNT5B	http://amigo.geneontology.org/amigo/term/GO:0062023
cytoplasm	Gene Ontology	GO:0005737	94	4624	1.3357e-12	2.58576e-10	CCN1|SYTL2|SVEP1|CD34|PKP1|DAB2|GADD45A|INPP4B|IFI44L|OAS1|OAS3|SRPX2|FPR1|ZNF365|OASL|ABLIM3|SERPINB7|SAMD9L|ADRA1B|SOCS2|RNF182|TLR7|BST2|PKHD1|CCL5|NUAK1|NUAK2|MX1|DNM3|SPRR1B|IFIT3|IL1R2|IFIT1|DDX58|MARCO|PTPRH|ISG15|ACE2|MAP1A|PARP9|NEDD9|TUBB3|HERC5|DDX60|IL1RN|IVL|RIPOR2|TNFAIP3|DDO|HDAC9|CCR1|FST|MAPK11|DOCK10|TP63|STRIP2|STAT1|IFIT2|SCEL|S100A7|CST6|HAS3|CSTA|AKR1B1|ADM|MAPK8IP2|ID4|CAPN…	http://amigo.geneontology.org/amigo/term/GO:0005737
female pregnancy	Gene Ontology	GO:0007565	13	84	9.05694e-12	1.65591e-09	ADM|ITGA2|OXTR|CLIC5|FOSL1|ADCYAP1|PSG9|PSG6|PSG4|PSG5|PSG2|ABCC2|PSG1	http://amigo.geneontology.org/amigo/term/GO:0007565
signal transduction	Gene Ontology	GO:0007165	37	1013	9.69028e-12	1.67846e-09	IL7R|SLC6A2|MX1|EPGN|CCN1|CCN2|CSF1R|CD34|ECM1|GPNMB|CNTNAP1|PKP1|CD70|HSH2D|AXL|NEDD9|TAFA3|PDE1C|NR2F1|INPP4B|HBEGF|GEM|AREG|FPR1|CHRM4|AKR1B1|ADM|COL15A1|RASGRF1|CASP1|CXCL8|ANK1|ANGPT4|BTC|SIRPB1|PTPRM|CD274	http://amigo.geneontology.org/amigo/term/GO:0007165
innate immune response	Gene Ontology	GO:0045087	26	558	1.00305e-10	1.57193e-08	NCF2|IFIH1|CSF1R|IFI27|MX1|NLRP10|PGLYRP4|IFIT5|AXL|DDX58|MARCO|FYN|CD177|IFI16|TRIML2|S100A7|ITGAM|IL36RN|PARP9|VNN1|HERC5|DDX60|BST2|IFI6|TLR7|SIRPB1	http://amigo.geneontology.org/amigo/term/GO:0045087
cytosol	Gene Ontology	GO:0005829	95	5095	1.14953e-10	1.71959e-08	SLC6A2|CCN1|CCN2|CRLF1|MAT1A|DAB2|HKDC1|INPP4B|OAS1|HDAC9|OAS3|OAS2|CTNNAL1|ALOXE3|OASL|KRTAP3-1|RASGRF1|XAF1|SOCS2|EIF4G3|SYNPO2|DOCK2|MX1|SAMD4A|SPRR1B|IFIT3|IFIT2|FLG|DDX58|BACH2|NT5E|TIAM2|ISG15|MAP1A|MAP1B|PARP9|BST2|SPRR3|HERC5|HERC6|PHLDB2|STAT1|IVL|TNFAIP3|S100A7A|KRT13|STK39|NCF2|KMO|DDX60|KRT3|TCHH|MAPK11|OLFM4|CLCA2|DOCK10|NEDD9|STRIP2|STAT4|GDAP1|NR2F1|IFI16|FOSL1|KRT6A|S100A7|CST6|CS…	http://amigo.geneontology.org/amigo/term/GO:0005829
extracellular exosome	Gene Ontology	GO:0070062	53	2085	1.67277e-10	2.39352e-08	AOX1|CD70|DNM3|PKHD1|DOCK2|SCEL|ECM1|KRT3|SLC4A4|LAMA3|ACTBL2|OLFM4|DOCK10|LCP1|AXL|FAP|SLC37A2|SERPINA1|GCNT3|MGAM|NT5E|CD177|THBS1|TIAM2|ACE2|KRT6A|CST6|CLIC5|IL1RN|FYN|SPRR3|TUBB3|SLC26A2|RAB3B|WNT5B|AKR1B1|PRSS23|COL15A1|F3|IVL|CD274|CFB|ROBO4|TNFAIP3|FOLR1|GNG4|KRT13|ITGAM|A2ML1|BST2|TGFBI|WNT7A|CPS1	http://amigo.geneontology.org/amigo/term/GO:0070062
integrin binding	Gene Ontology	GO:0005178	14	142	3.43712e-10	4.71315e-08	LAMA3|CD40LG|CCN1|CCN2|THBS1|FAP|CD177|ECM2|ISG15|ITGAM|TGFBI|LCP1|GPNMB|ITGA2	http://amigo.geneontology.org/amigo/term/GO:0005178
integral component of membrane	Gene Ontology	GO:0016021	73	3643	1.53411e-09	1.80312e-07	FER1L6|IL7R|CD40LG|HLA-DOB|SLC6A2|KMO|IFI27|ROBO4|LETM2|KCNMA1|RTP4|FPR1|L1CAM|CLDN16|ACSL5|IL1R2|PARM1|GASK1B|AREG|LPAR1|THSD7A|HEPHL1|MGAM|TMEM255B|TM4SF4|TLR7|CXCR1|ACE2|FLG|DIO2|LINC00862|RNF222|KCNS1|HAS3|IFITM1|VNN1|BTC|ABCG1|FIBCD1|KCNQ5|ADGRF4|ADGRF5|CD68|TSPAN2|TMEM145|LAMP3|PKHD1|GRAMD1B|CNTNAP1|BST2|DNER|COL15A1|F3|APLP1|GCNT3|ADTRP|SLC4A4|IFI6|CD274|FCMR|RHBDL3|RNF182|SLC17A4|MAOA|SIR…	http://amigo.geneontology.org/amigo/term/GO:0016021
heparin binding	Gene Ontology	GO:0008201	14	163	1.81202e-09	2.05633e-07	SELL|CCN1|CCN2|FAP|ECM2|GPNMB|HBEGF|SLIT3|FLG|LAMC2|APLP1|LCP1|THBS1|SERPINE2	http://amigo.geneontology.org/amigo/term/GO:0008201
perinuclear region of cytoplasm	Gene Ontology	GO:0048471	27	697	2.08241e-09	2.2844e-07	RASGRP3|CCN2|PKHD1|SCEL|ITGA2|CD34|MX1|DNM3|OLFM4|APLP1|LCP1|ALDH1A2|STAT1|FYN|ROS1|OAS2|KCNS1|MAP1B|SPRR3|LAMP3|RAB3B|MYO16|LAMC2|AKR1B1|SYP|HERC5|PTPRM	http://amigo.geneontology.org/amigo/term/GO:0048471
inflammatory response	Gene Ontology	GO:0006954	20	381	2.23256e-09	2.37011e-07	IL1RN|IL36RN|CD40LG|OLR1|CCL5|HDAC9|FPR1|FAP|VNN1|CSF1R|TNFAIP3|THBS1|TSPAN2|CCR1|IFI16|NLRP10|ECM1|CXCL8|ADM|AXL	http://amigo.geneontology.org/amigo/term/GO:0006954
angiogenesis	Gene Ontology	GO:0001525	16	238	3.47468e-09	3.53217e-07	COL15A1|THSD7A|EPGN|CCN2|CXCL8|FAP|ROBO4|ECM1|FLG|SRPX2|TGFBI|S100A7|PTPRB|WNT7A|CXCL17|ANGPT4	http://amigo.geneontology.org/amigo/term/GO:0001525
cytokine-mediated signaling pathway	Gene Ontology	GO:0019221	17	282	5.25436e-09	5.08591e-07	IL1RN|IL36RN|F3|STAT1|CRLF1|CCL5|FPR1|CASP1|FYN|CSF1R|IL6R|CCR1|MAOA|STAT4|ITGAM|CXCL8|IL1R2	http://amigo.geneontology.org/amigo/term/GO:0019221
positive regulation of cell population proliferation	Gene Ontology	GO:0008284	22	501	7.94986e-09	7.47514e-07	IL7R|EPGN|CCN2|CRLF1|ADCYAP1|ALDH1A2|AREG|CSF1R|THBS1|HBEGF|FOSL1|FLG|KRT6A|IL6R|TNC|LAMC2|AKR1B1|ADM|ID4|SIRPB2|BTC|PKHD1	http://amigo.geneontology.org/amigo/term/GO:0008284
protease binding	Gene Ontology	GO:0002020	11	107	1.82906e-08	1.67206e-06	SELL|SERPINA1|F3|CD70|FAP|CSTA|CD177|TNFAIP3|ECM1|A2ML1|CST6	http://amigo.geneontology.org/amigo/term/GO:0002020
signaling receptor binding	Gene Ontology	GO:0005102	18	353	2.17798e-08	1.85642e-06	LCP1|WNT7A|LAMA2|CD70|SRPX2|FIBCD1|FYN|FGL1|HLA-F|ANGPT4|ADCYAP1|LAMC2|WNT5B|AKR1B1|ADM|FYB1|IGFL1|SERPINE2	http://amigo.geneontology.org/amigo/term/GO:0005102
structural molecule activity	Gene Ontology	GO:0005198	13	168	2.19996e-08	1.85642e-06	MAP1A|MAP1B|LAMA3|CLDN16|LAMA2|SPRR3|KRTAP3-1|ANK1|KRT13|MAPK8IP2|OLFM4|SPRR1B|FLG	http://amigo.geneontology.org/amigo/term/GO:0005198
apical plasma membrane	Gene Ontology	GO:0016324	18	354	2.26921e-08	1.86699e-06	SLC6A20|CLIC5|PKHD1|SLC17A4|RIPOR2|MGAM|OXTR|CD34|KCNMA1|IL6R|SLC4A4|SLC26A2|ACE2|BST2|STK39|FOLR1|ABCC2|PTPRH	http://amigo.geneontology.org/amigo/term/GO:0016324
cornified envelope	Gene Ontology	GO:0001533	8	44	3.12946e-08	2.51196e-06	IVL|SCEL|CSTA|SPRR3|TCHH|PKP1|SPRR1B|FLG	http://amigo.geneontology.org/amigo/term/GO:0001533
androsterone dehydrogenase activity	Gene Ontology	GO:0047023	4	7	5.4505e-09	2.69255e-06	RDH5|AKR1C1|AKR1C2|AKR1C3	http://amigo.geneontology.org/amigo/term/GO:0047023
identical protein binding	Gene Ontology	GO:0042802	38	1456	4.19073e-08	3.20737e-06	AOX1|IFIH1|CLDN16|CCL5|IFI27|MAT1A|MX1|SLC4A4|ABAT|APLP1|IFIT3|FLG|TP63|DDX58|STAT4|STAT1|FAP|FYN|THBS1|TRIML2|SRPX2|SYT16|HAS3|C1QL2|SERPINA1|PADI3|LCP1|CDA|OLR1|CASP1|RIPOR2|TNFAIP3|SYP|BST2|SLAMF7|TGFBI|PTPRM|GRIK2	http://amigo.geneontology.org/amigo/term/GO:0042802
neutrophil degranulation	Gene Ontology	GO:0043312	20	482	9.2562e-08	6.92306e-06	SELL|SERPINA1|VNN1|CDA|OLR1|DOCK2|FPR1|MGAM|SIRPB1|TCN1|CD177|CD68|OLFM4|CXCR1|ITGAM|PKP1|BST2|S100A7|CST6|PTPRB	http://amigo.geneontology.org/amigo/term/GO:0043312
positive regulation of gene expression	Gene Ontology	GO:0010628	18	391	9.46636e-08	6.92306e-06	IL7R|DDX58|F3|CCN2|ADTRP|CD34|NOG|HMGA2|DKK1|KLF4|LAMP3|MAPK11|PKP1|CXCL8|TNC|AKR1B1|CAMK2N1|ALDH1A2	http://amigo.geneontology.org/amigo/term/GO:0010628
keratinocyte differentiation	Gene Ontology	GO:0030216	8	53	1.13713e-07	8.13541e-06	TP63|IVL|SCEL|CSTA|SPRR3|S100A7|SPRR1B|FLG	http://amigo.geneontology.org/amigo/term/GO:0030216
membrane	Gene Ontology	GO:0016020	46	2075	1.63081e-07	1.0953e-05	SLC6A2|GDAP1|DNM3|SYTL2|DOCK2|SVEP1|CPEB1|HLA-F|MX1|SLC4A4|ACTBL2|PGLYRP4|DOCK10|ROS1|LOXL2|GCNT3|NT5E|OAS3|OAS1|TIAM2|OAS2|DIO2|KRT6A|IFI16|IFITM1|PARP9|FIBCD1|OASL|CD68|SLC26A2|TNC|LAMC2|GRAMD1B|NCF2|F3|OLR1|ADTRP|SLC17A4|ACSL5|ABCA4|SIRPB2|ATP1A2|BST2|STEAP1|FOLR1|ABCC2	http://amigo.geneontology.org/amigo/term/GO:0016020
epidermis development	Gene Ontology	GO:0008544	9	80	1.80861e-07	1.19042e-05	LAMA3|CCN2|SCEL|SVEP1|SPRR3|LAMC2|S100A7|SPRR1B|COL17A1	http://amigo.geneontology.org/amigo/term/GO:0008544
extracellular matrix structural constituent	Gene Ontology	GO:0005201	11	137	1.8971e-07	1.22418e-05	COL15A1|LAMA2|LAMA3|CCN1|ECM1|THBS1|TNC|LAMC2|TGFBI|SRPX2|COL17A1	http://amigo.geneontology.org/amigo/term/GO:0005201
steroid metabolic process	Gene Ontology	GO:0008202	5	43	5.22452e-08	1.29046e-05	MSMO1|RDH5|AKR1C1|AKR1C2|AKR1C3	http://amigo.geneontology.org/amigo/term/GO:0008202
cornification	Gene Ontology	GO:0070268	10	111	2.55256e-07	1.61548e-05	IVL|CSTA|SPRR3|KRT3|TCHH|KRT13|PKP1|KRT6A|SPRR1B|FLG	http://amigo.geneontology.org/amigo/term/GO:0070268
chemotaxis	Gene Ontology	GO:0006935	10	119	4.64005e-07	2.82786e-05	CCN1|CCL5|DOCK2|FPR1|RIPOR2|CCR1|CXCR1|FOSL1|L1CAM|CXCL8	http://amigo.geneontology.org/amigo/term/GO:0006935
negative regulation of apoptotic process	Gene Ontology	GO:0043066	19	487	4.76903e-07	2.85361e-05	CD40LG|CCN1|SOCS2|IFI6|FCMR|NUAK2|HMGA2|CSF1R|DKK1|IFIT3|ANGPT4|BTC|PKHD1|DAB2|AKR1B1|AMIGO2|WNT7A|THBS1|AXL	http://amigo.geneontology.org/amigo/term/GO:0043066
oxidation-reduction process	Gene Ontology	GO:0055114	10	525	1.5808e-07	3.12366e-05	MSMO1|SOD3|RDH5|AKR1C1|FASN|FMO6P|CP|SQLE|AKR1C2|AKR1C3	http://amigo.geneontology.org/amigo/term/GO:0055114
positive regulation of cell migration	Gene Ontology	GO:0030335	13	227	5.83446e-07	3.3778e-05	NEDD9|F3|CCN1|HBEGF|CCL5|CD274|CSF1R|GPNMB|THBS1|CCR1|DAB2|LAMC2|WNT5B	http://amigo.geneontology.org/amigo/term/GO:0030335
basement membrane	Gene Ontology	GO:0005604	9	93	5.85033e-07	3.3778e-05	LOXL2|LAMA3|LAMA2|P3H2|TNC|APLP1|LAMC2|TGFBI|COL17A1	http://amigo.geneontology.org/amigo/term/GO:0005604
cellular response to lipopolysaccharide	Gene Ontology	GO:0071222	11	158	7.1825e-07	4.07545e-05	IL36RN|ANKRD1|CASP1|KMO|CXCL8|CMPK2|TNFAIP3|CD68|AXL|CD274|ABCC2	http://amigo.geneontology.org/amigo/term/GO:0071222
integrin-mediated signaling pathway	Gene Ontology	GO:0007229	9	97	8.11405e-07	4.45056e-05	NEDD9|LAMA3|CD40LG|CCN2|ITGA2|ISG15|ITGAM|DAB2|FYB1	http://amigo.geneontology.org/amigo/term/GO:0007229
negative regulation of transcription by RNA polymerase II	Gene Ontology	GO:0000122	25	832	8.62806e-07	4.65491e-05	HDAC9|GLIS3|IFI27|FST|DAB2|FLG|TP63|LOXL2|ANKRD1|STAT1|BACH2|MGAM|NR2F1|IFI16|KLF4|ZBED2|PARP9|HMGA2|AKR1B1|ANKRD2|ID4|NOG|DKK1|GADD45A|PEG3	http://amigo.geneontology.org/amigo/term/GO:0000122
double-stranded RNA binding	Gene Ontology	GO:0003725	8	72	9.57385e-07	5.08186e-05	IFIH1|DDX58|OASL|OAS1|OAS3|OAS2|TLR7|DDX60	http://amigo.geneontology.org/amigo/term/GO:0003725
cell surface receptor signaling pathway	Gene Ontology	GO:0007166	14	286	1.28025e-06	6.5833e-05	IL7R|IFITM1|OXTR|CDA|CD274|CHRM4|ADGRF4|ADGRF5|CCR1|CXCR1|MARCO|MILR1|SIRPB1|GEM	http://amigo.geneontology.org/amigo/term/GO:0007166
ketosteroid monooxygenase activity	Gene Ontology	GO:0047086	3	5	4.67934e-07	7.70531e-05	AKR1C1|AKR1C2|AKR1C3	http://amigo.geneontology.org/amigo/term/GO:0047086
negative regulation of cell population proliferation	Gene Ontology	GO:0008285	16	394	2.34654e-06	0.000117007	IFITM1|SIRPB2|FOSL1|CXCL8|CSF1R|GPNMB|KLF4|SLIT3|P3H2|ALDH1A2|MYO16|AKR1B1|ADM|IFIT3|CAMK2N1|SERPINE2	http://amigo.geneontology.org/amigo/term/GO:0008285
negative regulation of endothelial cell apoptotic process	Gene Ontology	GO:2000352	4	31	8.32902e-07	0.000117558	ANGPTL4|ANGPT1|KDR|TERT	http://amigo.geneontology.org/amigo/term/GO:2000352
steroid binding	Gene Ontology	GO:0005496	4	33	1.04731e-06	0.000128962	ESRRG|AKR1C1|AKR1C2|AKR1C3	http://amigo.geneontology.org/amigo/term/GO:0005496
C21-steroid hormone metabolic process	Gene Ontology	GO:0008207	3	8	1.37259e-06	0.000128962	AKR1C1|AKR1C2|AKR1C3	http://amigo.geneontology.org/amigo/term/GO:0008207
steroid dehydrogenase activity	Gene Ontology	GO:0016229	3	9	1.8274e-06	0.000128962	AKR1C1|AKR1C2|AKR1C3	http://amigo.geneontology.org/amigo/term/GO:0016229
doxorubicin metabolic process	Gene Ontology	GO:0044598	3	9	1.8274e-06	0.000128962	AKR1C1|AKR1C2|AKR1C3	http://amigo.geneontology.org/amigo/term/GO:0044598
daunorubicin metabolic process	Gene Ontology	GO:0044597	3	9	1.8274e-06	0.000128962	AKR1C1|AKR1C2|AKR1C3	http://amigo.geneontology.org/amigo/term/GO:0044597
bile acid binding	Gene Ontology	GO:0032052	3	9	1.8274e-06	0.000128962	AKR1C1|AKR1C2|AKR1C3	http://amigo.geneontology.org/amigo/term/GO:0032052
oxidoreductase activity, acting on NAD(P)H, quinone or similar compound as acceptor	Gene Ontology	GO:0016655	3	9	1.8274e-06	0.000128962	AKR1C1|AKR1C2|AKR1C3	http://amigo.geneontology.org/amigo/term/GO:0016655
transition metal ion binding	Gene Ontology	GO:0046914	5	19	2.71139e-06	0.000133182	APLP1|S100A7A|TCHH|TCHHL1|FLG	http://amigo.geneontology.org/amigo/term/GO:0046914
positive regulation of smooth muscle cell proliferation	Gene Ontology	GO:0048661	7	58	2.79545e-06	0.000135291	STAT1|CCL5|ITGA2|THBS1|HBEGF|AKR1B1|IL6R	http://amigo.geneontology.org/amigo/term/GO:0048661
cholesterol biosynthetic process	Gene Ontology	GO:0006695	4	40	2.12921e-06	0.000140244	MSMO1|HMGCS1|SQLE|INSIG1	http://amigo.geneontology.org/amigo/term/GO:0006695
progesterone metabolic process	Gene Ontology	GO:0042448	3	10	2.37209e-06	0.000146477	AKR1C1|AKR1C2|AKR1C3	http://amigo.geneontology.org/amigo/term/GO:0042448
alcohol dehydrogenase (NADP+) activity	Gene Ontology	GO:0008106	3	11	3.01454e-06	0.000175198	AKR1C1|AKR1C2|AKR1C3	http://amigo.geneontology.org/amigo/term/GO:0008106
integral component of membrane	Gene Ontology	GO:0016021	22	3643	3.2165e-06	0.00017655	SLC4A11|MSMO1|SGCD|ACE|LDLRAD1|FMO6P|SQLE|SPTSSB|MRC2|B3GNT7|RDH5|PCDHB14|MFSD4A|PLLP|FMO2|PLA2R1|MOGAT2|TMEM100|SLC43A2|FAIM2|COLCA1|TMEM211	http://amigo.geneontology.org/amigo/term/GO:0016021
cell migration	Gene Ontology	GO:0016477	12	232	4.29711e-06	0.000193723	NEDD9|STRIP2|LAMA3|PARP9|CCN2|TNFAIP3|THBS1|FLG|L1CAM|LCP1|PSG2|AXL	http://amigo.geneontology.org/amigo/term/GO:0016477
alditol:NADP+ 1-oxidoreductase activity	Gene Ontology	GO:0004032	3	12	3.76257e-06	0.000195654	AKR1C1|AKR1C2|AKR1C3	http://amigo.geneontology.org/amigo/term/GO:0004032
extracellular space	Gene Ontology	GO:0005615	14	1572	4.12268e-06	0.00020366	PCSK9|EDN2|ANGPT1|SOD3|SOSTDC1|SLURP2|AGR2|KIT|ACE|ANGPTL4|IGFBP5|MUC5B|CP|IGFL4	http://amigo.geneontology.org/amigo/term/GO:0005615
immune response	Gene Ontology	GO:0006955	16	427	6.25039e-06	0.000267143	IL7R|IL1RN|IFI6|CXCL8|RAET1L|HLA-F|THBS1|IFI44L|CCR1|CXCR1|TLR7|CD274|IFI44|FYB1|IL1R2|GEM	http://amigo.geneontology.org/amigo/term/GO:0006955
response to interferon-beta	Gene Ontology	GO:0035456	4	10	7.3354e-06	0.000304731	XAF1|IFITM1|STAT1|BST2	http://amigo.geneontology.org/amigo/term/GO:0035456
regulation of cell migration	Gene Ontology	GO:0030334	8	97	7.50021e-06	0.000304731	DDX58|LAMA3|FYN|ROBO4|PLXNA4|LAMA2|DOCK10|SERPINE2	http://amigo.geneontology.org/amigo/term/GO:0030334
response to cytokine	Gene Ontology	GO:0034097	6	44	7.72547e-06	0.000310055	STAT1|CD274|IL6R|FOSL1|OXTR|ALDH1A2	http://amigo.geneontology.org/amigo/term/GO:0034097
extracellular matrix organization	Gene Ontology	GO:0030198	12	252	9.54464e-06	0.000370726	COL15A1|LAMA2|LAMA3|CCN1|ITGA2|ECM2|THBS1|ITGAM|TNC|LAMC2|TGFBI|COL17A1	http://amigo.geneontology.org/amigo/term/GO:0030198
external side of plasma membrane	Gene Ontology	GO:0009897	15	392	9.57513e-06	0.000370726	SELL|IL7R|CD40LG|CRLF1|RAET1L|CD274|ITGA2|CD34|HLA-F|IL6R|CCR1|CXCR1|ITGAM|ABCG1|THBS1	http://amigo.geneontology.org/amigo/term/GO:0009897
sterol biosynthetic process	Gene Ontology	GO:0016126	3	17	9.35726e-06	0.000385207	MSMO1|SQLE|INSIG1	http://amigo.geneontology.org/amigo/term/GO:0016126
peptide cross-linking	Gene Ontology	GO:0018149	5	26	1.02645e-05	0.000388281	IVL|SPRR1B|CSTA|FLG|THBS1	http://amigo.geneontology.org/amigo/term/GO:0018149
oxidoreductase activity	Gene Ontology	GO:0016491	5	137	1.17532e-05	0.000464485	MSMO1|CP|AKR1C1|AKR1C2|AKR1C3	http://amigo.geneontology.org/amigo/term/GO:0016491
response to estradiol	Gene Ontology	GO:0032355	8	105	1.28916e-05	0.000471405	AREG|MAP1B|CCN2|SOCS2|ALDH1A2|OXTR|WNT7A|ABCC2	http://amigo.geneontology.org/amigo/term/GO:0032355
protein binding	Gene Ontology	GO:0005515	43	11779	1.26896e-05	0.000482206	MSMO1|PCSK9|CDKN1C|ALKAL2|CD37|LDLRAD1|TMEM100|MUC5B|RASSF10|PLEKHS1|SPTSSB|MYCN|MRC2|B3GNT7|AXIN2|NCALD|SIX2|SQLE|PALMD|FASN|PCDHB14|TERT|PLLP|DLX1|KDR|ESRRG|STAC2|SOD3|AKR1C1|ZNF300|PALM|INSIG1|CAPS|SLC43A2|FAIM2|IGFBP5|HOPX|LRRC26|SPDEF|AGR2|KIT|CAMKK1|ANGPTL4	http://amigo.geneontology.org/amigo/term/GO:0005515
prostaglandin metabolic process	Gene Ontology	GO:0006693	3	20	1.44719e-05	0.000529564	AKR1C1|AKR1C2|AKR1C3	http://amigo.geneontology.org/amigo/term/GO:0006693
leukocyte cell-cell adhesion	Gene Ontology	GO:0007159	5	29	1.64224e-05	0.00057496	CD40LG|NT5E|CD177|OLR1|CCL5	http://amigo.geneontology.org/amigo/term/GO:0007159
positive regulation of epidermal growth factor-activated receptor activity	Gene Ontology	GO:0045741	4	13	1.7053e-05	0.000584598	AREG|EPGN|BTC|HBEGF	http://amigo.geneontology.org/amigo/term/GO:0045741
ATP binding	Gene Ontology	GO:0005524	32	1463	1.80732e-05	0.000611224	IFIH1|MYH15|NUAK1|NUAK2|MAT1A|NLRP10|ACTBL2|STK39|ROS1|AXL|DDX58|HKDC1|CMPK2|FYN|CDK15|OAS1|OAS3|OAS2|MAPK11|FLG|NMNAT2|DDX60L|ALPK2|CSF1R|DDX60|ABCG1|ACSL5|ABCA4|ATP1A2|MYO16|ABCC2|MYO7B	http://amigo.geneontology.org/amigo/term/GO:0005524
cellular response to mechanical stimulus	Gene Ontology	GO:0071260	7	79	1.82011e-05	0.000611224	ANKRD1|CASP1|GADD45A|ITGA2|ATP1A2|RIPOR2|TLR7	http://amigo.geneontology.org/amigo/term/GO:0071260
regulation of synaptic transmission, glutamatergic	Gene Ontology	GO:0051966	5	30	1.90113e-05	0.000631981	SERPINE2|DKK1|ATP1A2|MAPK8IP2|UNC13A	http://amigo.geneontology.org/amigo/term/GO:0051966
synapse	Gene Ontology	GO:0045202	15	420	2.08278e-05	0.000678657	MAP1A|MAP1B|NPBWR1|HTR1D|FAP|CHRM4|CPEB1|CALB2|DNM3|MX1|SAMD4A|TIAM2|ACTBL2|NMNAT2|GPR176	http://amigo.geneontology.org/amigo/term/GO:0045202
dendrite	Gene Ontology	GO:0030425	15	420	2.08278e-05	0.000678657	TP63|MAP1B|STAT1|MAP1A|FYN|CHRM4|CPEB1|TUBB3|CALB2|HTR1D|BSN|L1CAM|SAMD4A|CAMK2N1|DNER	http://amigo.geneontology.org/amigo/term/GO:0030425
negative regulation of type I interferon production	Gene Ontology	GO:0032480	5	31	2.19069e-05	0.00070086	ISG15|IFIH1|HERC5|DDX58|TNFAIP3	http://amigo.geneontology.org/amigo/term/GO:0032480
response to mechanical stimulus	Gene Ontology	GO:0009612	6	54	2.24776e-05	0.000711285	MAP1B|STAT1|SCEL|THBS1|FOSL1|TNC	http://amigo.geneontology.org/amigo/term/GO:0009612
clathrin-coated vesicle membrane	Gene Ontology	GO:0030665	6	56	2.71654e-05	0.000835525	IL7R|AREG|EPGN|HBEGF|BTC|DAB2	http://amigo.geneontology.org/amigo/term/GO:0030665
positive regulation of protein kinase B signaling	Gene Ontology	GO:0051897	5	166	2.8758e-05	0.000947098	KIT|ANGPT1|IGFBP5|AKR1C2|AKR1C3	http://amigo.geneontology.org/amigo/term/GO:0051897
neuron projection	Gene Ontology	GO:0043005	13	336	3.35064e-05	0.000993421	SLC6A2|ADCYAP1|RASGRF1|ABAT|MAP1A|CPEB1|CALB2|ANK1|SYP|FOSL1|NPBWR1|UNC13A|GABBR2	http://amigo.geneontology.org/amigo/term/GO:0043005
positive regulation of interleukin-6 production	Gene Ontology	GO:0032755	7	90	3.98136e-05	0.00113936	DDX58|IFIH1|IL6R|TLR7|ADCYAP1|LCP1|NLRP10	http://amigo.geneontology.org/amigo/term/GO:0032755
negative regulation of angiogenesis	Gene Ontology	GO:0016525	7	91	4.25314e-05	0.00120664	STAT1|GADD45A|ISM1|THBS1|KLF4|PTPRM|ANGPT4	http://amigo.geneontology.org/amigo/term/GO:0016525
endoplasmic reticulum lumen	Gene Ontology	GO:0005788	12	296	4.3485e-05	0.00122316	COLGALT2|SERPINA1|CCN1|COL15A1|TSPAN5|THBS1|P3H2|TNC|PRSS23|WNT5B|WNT7A|COL17A1	http://amigo.geneontology.org/amigo/term/GO:0005788
receptor complex	Gene Ontology	GO:0043235	10	207	4.68352e-05	0.00130623	OLR1|CRLF1|TRPV3|CSF1R|IL6R|FLG|PTPRB|ROS1|AXL|TLR7	http://amigo.geneontology.org/amigo/term/GO:0043235
positive regulation of protein kinase B signaling	Gene Ontology	GO:0051897	9	166	4.80471e-05	0.00132877	AREG|F3|EPGN|FYN|THBS1|HBEGF|FLG|BTC|AXL	http://amigo.geneontology.org/amigo/term/GO:0051897
negative regulation of gene expression	Gene Ontology	GO:0010629	10	210	5.2558e-05	0.00141777	PARP9|CCN2|FYN|CD34|CCR1|KLF4|SLIT3|CXCL8|ROS1|ABCC2	http://amigo.geneontology.org/amigo/term/GO:0010629
positive regulation of angiogenesis	Gene Ontology	GO:0045766	8	131	5.73311e-05	0.00153396	F3|HMGA2|CD34|ECM1|THBS1|CXCL8|ADM|ANGPT4	http://amigo.geneontology.org/amigo/term/GO:0045766
chondrocyte differentiation	Gene Ontology	GO:0002062	5	39	5.93102e-05	0.00155471	TGFBI|WNT7A|HMGA2|FLG|WNT5B	http://amigo.geneontology.org/amigo/term/GO:0002062
calcium ion binding	Gene Ontology	GO:0005509	19	693	5.9524e-05	0.00155471	SELL|RASGRP3|LOXL2|TCHH|CAPN14|SVEP1|RHBDL3|CALB2|PADI1|S100A7A|PADI3|SLIT3|FKBP9P1|UNC13A|S100A7|THBS1|LCP1|FLG|DNER	http://amigo.geneontology.org/amigo/term/GO:0005509
positive regulation of monocyte chemotaxis	Gene Ontology	GO:0090026	4	19	6.06606e-05	0.00155964	CCR1|S100A7|CXCL17|CCL5	http://amigo.geneontology.org/amigo/term/GO:0090026
positive regulation of macrophage chemotaxis	Gene Ontology	GO:0010759	4	19	6.06606e-05	0.00155964	CCL5|CSF1R|CXCL17|THBS1	http://amigo.geneontology.org/amigo/term/GO:0010759
positive regulation of tyrosine phosphorylation of STAT protein	Gene Ontology	GO:0042531	6	68	7.44217e-05	0.00188401	PARP9|CCL5|FYN|CRLF1|CSF1R|IL6R	http://amigo.geneontology.org/amigo/term/GO:0042531
receptor internalization	Gene Ontology	GO:0031623	5	42	8.18482e-05	0.0020562	CXCL8|CXCR1|ADM|DNM3|MX1	http://amigo.geneontology.org/amigo/term/GO:0031623
regulation of cholesterol biosynthetic process	Gene Ontology	GO:0045540	3	35	6.74164e-05	0.00208148	HMGCS1|FASN|SQLE	http://amigo.geneontology.org/amigo/term/GO:0045540
fat cell differentiation	Gene Ontology	GO:0045444	6	70	8.64448e-05	0.00215523	ALOXE3|ID4|HMGA2|ADGRF5|KLF4|WNT5B	http://amigo.geneontology.org/amigo/term/GO:0045444
cell-cell signaling	Gene Ontology	GO:0007267	10	224	8.78082e-05	0.00215654	AREG|ADRA1B|CD70|CCL5|GJB4|GPNMB|CCR1|SIRPB2|ADCYAP1|AKR1B1	http://amigo.geneontology.org/amigo/term/GO:0007267
single-stranded RNA binding	Gene Ontology	GO:0003727	5	43	9.06606e-05	0.00219385	DDX58|IFIT5|TLR7|IFIH1|DDX60	http://amigo.geneontology.org/amigo/term/GO:0003727
interferon-gamma-mediated signaling pathway	Gene Ontology	GO:0060333	6	71	9.30096e-05	0.00223427	STAT1|HLA-F|OASL|OAS1|OAS3|OAS2	http://amigo.geneontology.org/amigo/term/GO:0060333
prostate gland epithelium morphogenesis	Gene Ontology	GO:0060740	3	7	9.60857e-05	0.0022587	AKR1B1|ID4|TNC	http://amigo.geneontology.org/amigo/term/GO:0060740
negative regulation of proteolysis	Gene Ontology	GO:0045861	4	22	0.000100143	0.00233738	CAMK2N1|CSTA|CST6|SERPINE2	http://amigo.geneontology.org/amigo/term/GO:0045861
cellular response to prostaglandin D stimulus	Gene Ontology	GO:0071799	2	5	8.74095e-05	0.00254002	AKR1C2|AKR1C3	http://amigo.geneontology.org/amigo/term/GO:0071799
cytokine activity	Gene Ontology	GO:0005125	9	186	0.000110277	0.0025558	IL1RN|IL36RN|CD40LG|CRLF1|INHBE|CD70|WNT5B|WNT7A|AREG	http://amigo.geneontology.org/amigo/term/GO:0005125
positive regulation of interferon-alpha production	Gene Ontology	GO:0032727	4	23	0.000116684	0.00266708	IFIH1|DDX58|STAT1|TLR7	http://amigo.geneontology.org/amigo/term/GO:0032727
response to drug	Gene Ontology	GO:0042493	11	280	0.00011744	0.00266708	SLC6A2|MAP1B|STAT1|ITGA2|FYN|THBS1|FOSL1|ABAT|OXTR|PTPRM|LCP1	http://amigo.geneontology.org/amigo/term/GO:0042493
positive regulation of cytosolic calcium ion concentration	Gene Ontology	GO:0007204	8	146	0.000117511	0.00266708	ADRA1B|FPR1|LPAR1|CCR1|CXCR1|ADCYAP1|OXTR|ADM	http://amigo.geneontology.org/amigo/term/GO:0007204
pharyngeal arch artery morphogenesis	Gene Ontology	GO:0061626	3	8	0.00013119	0.00295718	NOG|ADGRF5|FOLR1	http://amigo.geneontology.org/amigo/term/GO:0061626
acetyl-CoA metabolic process	Gene Ontology	GO:0006084	2	6	0.00011639	0.00302614	HMGCS1|FASN	http://amigo.geneontology.org/amigo/term/GO:0006084
N,N-dimethylaniline monooxygenase activity	Gene Ontology	GO:0004499	2	6	0.00011639	0.00302614	FMO2|FMO6P	http://amigo.geneontology.org/amigo/term/GO:0004499
leukocyte migration	Gene Ontology	GO:0050900	9	192	0.000138659	0.00306259	SELL|OLR1|CD34|FYN|CD177|SIRPB2|ITGAM|L1CAM|ANGPT4	http://amigo.geneontology.org/amigo/term/GO:0050900
response to peptide hormone	Gene Ontology	GO:0043434	5	48	0.000146173	0.00318579	AREG|STAT4|STAT1|CCN2|OXTR	http://amigo.geneontology.org/amigo/term/GO:0043434
plasma membrane	Gene Ontology	GO:0005886	22	4619	0.000127025	0.00321797	SLC4A11|ITGA9|PCSK9|GPR12|ACE|MUC5B|RASL10A|CP|SGCD|MSMO1|SLC12A7|FASN|ANGPT1|KDR|ART3|PLA2R1|PALM|TMEM100|SLC43A2|TERT|SLURP2|KIT	http://amigo.geneontology.org/amigo/term/GO:0005886
cellular response to interleukin-1	Gene Ontology	GO:0071347	6	80	0.000171745	0.00369419	ANKRD1|CCL5|KMO|CXCL8|MAPK11|ABCC2	http://amigo.geneontology.org/amigo/term/GO:0071347
sequence-specific double-stranded DNA binding	Gene Ontology	GO:1990837	7	553	0.000160143	0.00395554	MYCN|ESRRG|SPDEF|TFCP2L1|SIX2|PRRX2|DLX1	http://amigo.geneontology.org/amigo/term/GO:1990837
regulation of transcription by RNA polymerase II	Gene Ontology	GO:0006357	8	751	0.00017274	0.00416262	MYCN|HOPX|ZBTB7C|SPDEF|TFCP2L1|KIT|PRRX2|DLX1	http://amigo.geneontology.org/amigo/term/GO:0006357
carboxylic acid binding	Gene Ontology	GO:0031406	2	8	0.000186555	0.00438849	AKR1C1|AKR1C2	http://amigo.geneontology.org/amigo/term/GO:0031406
response to interferon-alpha	Gene Ontology	GO:0035455	3	10	0.000224217	0.00479155	IFITM1|LAMP3|BST2	http://amigo.geneontology.org/amigo/term/GO:0035455
negative regulation of neuron apoptotic process	Gene Ontology	GO:0043524	4	138	0.000218502	0.00502048	FAIM2|ANGPT1|DLX1|TERT	http://amigo.geneontology.org/amigo/term/GO:0043524
terminal bouton	Gene Ontology	GO:0043195	5	54	0.000243452	0.00516904	GRIK2|SYP|CALB2|ADCYAP1|UNC13A	http://amigo.geneontology.org/amigo/term/GO:0043195
activation of MAPK activity	Gene Ontology	GO:0000187	7	123	0.000250943	0.00526022	EPGN|FPR1|THBS1|MAPK11|STK39|LPAR1|CXCL17	http://amigo.geneontology.org/amigo/term/GO:0000187
axon	Gene Ontology	GO:0030424	11	310	0.000274004	0.00570212	MAP1A|MAP1B|DNM3|STAT1|TUBB3|ROBO4|BSN|ACTBL2|L1CAM|NMNAT2|MX1	http://amigo.geneontology.org/amigo/term/GO:0030424
cellular response to interferon-alpha	Gene Ontology	GO:0035457	3	11	0.000283367	0.0057923	IFIT3|IFIT2|AXL	http://amigo.geneontology.org/amigo/term/GO:0035457
endoplasmic reticulum	Gene Ontology	GO:0005783	9	1018	0.000264698	0.00594368	MSMO1|FAIM2|PCSK9|AGR2|MOGAT2|INSIG1|TMEM100|SQLE|KDR	http://amigo.geneontology.org/amigo/term/GO:0005783
protein self-association	Gene Ontology	GO:0043621	5	57	0.000307468	0.00613259	S100A7A|SYP|RSAD2|TNFAIP3|CCL5	http://amigo.geneontology.org/amigo/term/GO:0043621
intracellular signal transduction	Gene Ontology	GO:0035556	12	369	0.00031565	0.00625785	SLC6A2|ADRA1B|CCN2|SOCS2|NUAK1|NUAK2|FYN|SIRPB2|MAPK11|UNC13A|STK39|CXCL8	http://amigo.geneontology.org/amigo/term/GO:0035556
G protein-coupled receptor signaling pathway	Gene Ontology	GO:0007186	24	1132	0.000317741	0.00626158	GPR17|SLC6A2|CCL5|CCR1|ADCYAP1|GABBR2|AREG|RXFP1|TIAM2|CXCR1|FPR1|CHRM4|ADGRF4|ADGRF5|TMEM145|ADM|ADRA1B|CXCL8|GNG4|NPBWR1|OXTR|HTR1D|LPAR1|GPR176	http://amigo.geneontology.org/amigo/term/GO:0007186
dephosphorylation	Gene Ontology	GO:0016311	6	91	0.000330897	0.00648203	ACP7|NT5E|INPP4B|ALPG|PTPRB|ATP1A2	http://amigo.geneontology.org/amigo/term/GO:0016311
regulation of cell shape	Gene Ontology	GO:0008360	4	150	0.000297661	0.00653532	PALMD|PALM|KDR|KIT	http://amigo.geneontology.org/amigo/term/GO:0008360
apoptotic process	Gene Ontology	GO:0006915	15	546	0.000343558	0.00669023	TP63|XAF1|CASP1|IFI6|GADD45A|IFI27|FYN|TNFAIP3|MX1|GDA|DAB2|APLP1|PTPRH|NUAK2|PEG3	http://amigo.geneontology.org/amigo/term/GO:0006915
hemidesmosome assembly	Gene Ontology	GO:0031581	3	12	0.000351727	0.00672984	LAMC2|LAMA3|COL17A1	http://amigo.geneontology.org/amigo/term/GO:0031581
regulation of systemic arterial blood pressure	Gene Ontology	GO:0003073	3	12	0.000351727	0.00672984	SLC4A4|AKR1B1|ADM	http://amigo.geneontology.org/amigo/term/GO:0003073
epithelial cell development	Gene Ontology	GO:0002064	3	12	0.000351727	0.00672984	TP63|SLC4A4|HYDIN	http://amigo.geneontology.org/amigo/term/GO:0002064
behavioral fear response	Gene Ontology	GO:0001662	4	32	0.000366211	0.00692644	GRIK2|MAPK8IP2|ADCYAP1|ATP1A2	http://amigo.geneontology.org/amigo/term/GO:0001662
14-3-3 protein binding	Gene Ontology	GO:0071889	4	32	0.000366211	0.00692644	HDAC9|RIPOR2|HLA-F|SYNPO2	http://amigo.geneontology.org/amigo/term/GO:0071889
retinoid metabolic process	Gene Ontology	GO:0001523	3	63	0.000350817	0.00737463	RDH5|AKR1C1|AKR1C3	http://amigo.geneontology.org/amigo/term/GO:0001523
aldo-keto reductase (NADP) activity	Gene Ontology	GO:0004033	2	12	0.000375242	0.0075661	AKR1C1|AKR1C3	http://amigo.geneontology.org/amigo/term/GO:0004033
positive regulation of vasculogenesis	Gene Ontology	GO:2001214	2	12	0.000375242	0.0075661	TMEM100|KDR	http://amigo.geneontology.org/amigo/term/GO:2001214
cellular response to steroid hormone stimulus	Gene Ontology	GO:0071383	3	13	0.000429862	0.00792479	AKR1B1|ATP1A2|ADTRP	http://amigo.geneontology.org/amigo/term/GO:0071383
negative regulation of blood coagulation	Gene Ontology	GO:0030195	3	13	0.000429862	0.00792479	CD34|SERPINE2|ADTRP	http://amigo.geneontology.org/amigo/term/GO:0030195
cell-matrix adhesion	Gene Ontology	GO:0007160	6	96	0.000433443	0.00792479	CCN2|ITGA2|CD34|ECM2|L1CAM|COL17A1	http://amigo.geneontology.org/amigo/term/GO:0007160
extracellular region	Gene Ontology	GO:0005576	12	1843	0.000403958	0.00798221	PCSK9|EDN2|ART3|CP|SOD3|ACE|PLA2R1|ALKAL2|ANGPTL4|IGFBP5|ANGPT1|KDR	http://amigo.geneontology.org/amigo/term/GO:0005576
epidermal growth factor receptor binding	Gene Ontology	GO:0005154	4	34	0.000452123	0.0081308	AREG|EPGN|BTC|HBEGF	http://amigo.geneontology.org/amigo/term/GO:0005154
positive regulation of cell differentiation	Gene Ontology	GO:0045597	4	34	0.000452123	0.0081308	FLG|AKR1B1|CCN2|BTC	http://amigo.geneontology.org/amigo/term/GO:0045597
replicative senescence	Gene Ontology	GO:0090399	2	13	0.000432392	0.00821545	PLA2R1|TERT	http://amigo.geneontology.org/amigo/term/GO:0090399
heart contraction	Gene Ontology	GO:0060047	2	13	0.000432392	0.00821545	SGCD|ACE	http://amigo.geneontology.org/amigo/term/GO:0060047
cytoskeleton organization	Gene Ontology	GO:0007010	7	138	0.000486087	0.0086941	NEDD9|STRIP2|TNFAIP3|CNTNAP1|ANK1|KRT13|KRT6A	http://amigo.geneontology.org/amigo/term/GO:0007010
DNA-binding transcription factor activity, RNA polymerase II-specific	Gene Ontology	GO:0000981	8	874	0.000471293	0.00878561	MYCN|ESRRG|HOPX|SPDEF|TFCP2L1|SIX2|PRRX2|DLX1	http://amigo.geneontology.org/amigo/term/GO:0000981
positive regulation of apoptotic process	Gene Ontology	GO:0043065	11	335	0.000514229	0.00912191	SLC6A2|LPAR1|ANKRD1|GADD45A|HMGA2|KCNMA1|TIAM2|FOSL1|ADM|IFIT2|ALDH1A2	http://amigo.geneontology.org/amigo/term/GO:0043065
negative regulation of peptidase activity	Gene Ontology	GO:0010466	3	14	0.000518322	0.00912191	CSTA|CST6|ECM1	http://amigo.geneontology.org/amigo/term/GO:0010466
cargo receptor activity	Gene Ontology	GO:0038024	3	14	0.000518322	0.00912191	DAB2|MARCO|ITGAM	http://amigo.geneontology.org/amigo/term/GO:0038024
drug binding	Gene Ontology	GO:0008144	3	72	0.000510824	0.00934619	HMGCS1|FASN|ACE	http://amigo.geneontology.org/amigo/term/GO:0008144
extracellular matrix	Gene Ontology	GO:0031012	9	233	0.000542923	0.00945376	COL15A1|CCN1|CCN2|ECM2|ECM1|THBS1|TGFBI|WNT7A|COL17A1	http://amigo.geneontology.org/amigo/term/GO:0031012
postsynaptic membrane	Gene Ontology	GO:0045211	7	141	0.000549328	0.00950258	GRIK2|CHRM4|KCNMA1|MX1|ANK1|DNM3|GABBR2	http://amigo.geneontology.org/amigo/term/GO:0045211
negative regulation of epidermal growth factor receptor signaling pathway	Gene Ontology	GO:0042059	4	36	0.000551502	0.00950258	AREG|EPGN|BTC|HBEGF	http://amigo.geneontology.org/amigo/term/GO:0042059
cell-cell adhesion	Gene Ontology	GO:0098609	7	142	0.000571803	0.00980106	LAMA3|PKP1|VNN1|CSTA|CD34|SRPX2|PKHD1	http://amigo.geneontology.org/amigo/term/GO:0098609
retinal metabolic process	Gene Ontology	GO:0042574	2	15	0.000558555	0.0100337	AKR1C1|AKR1C3	http://amigo.geneontology.org/amigo/term/GO:0042574
chemokine-mediated signaling pathway	Gene Ontology	GO:0070098	5	67	0.000615471	0.0103179	GPR17|CCR1|CXCR1|CCL5|CXCL8	http://amigo.geneontology.org/amigo/term/GO:0070098
presynaptic membrane	Gene Ontology	GO:0042734	5	67	0.000615471	0.0103179	SLC6A2|GRIK2|SYP|FOSL1|UNC13A	http://amigo.geneontology.org/amigo/term/GO:0042734
lipase activity	Gene Ontology	GO:0016298	3	15	0.000617634	0.0103179	FAP|LCP1|PNLIPRP3	http://amigo.geneontology.org/amigo/term/GO:0016298
regulation of short-term neuronal synaptic plasticity	Gene Ontology	GO:0048172	3	15	0.000617634	0.0103179	GRIK2|SYP|UNC13A	http://amigo.geneontology.org/amigo/term/GO:0048172
regulation of vasoconstriction	Gene Ontology	GO:0019229	2	16	0.000627534	0.0108075	EDN2|ACE	http://amigo.geneontology.org/amigo/term/GO:0019229
positive regulation of vascular associated smooth muscle cell migration	Gene Ontology	GO:1904754	2	16	0.000627534	0.0108075	TERT|IGFBP5	http://amigo.geneontology.org/amigo/term/GO:1904754
nuclear chromatin	Gene Ontology	GO:0000790	8	915	0.000634447	0.0108075	MYCN|ESRRG|HOPX|SPDEF|TFCP2L1|SIX2|PRRX2|DLX1	http://amigo.geneontology.org/amigo/term/GO:0000790
positive regulation of neuron death	Gene Ontology	GO:1901216	4	38	0.00066548	0.0110055	KMO|FYN|ITGAM|DKK1	http://amigo.geneontology.org/amigo/term/GO:1901216
heparan sulfate proteoglycan binding	Gene Ontology	GO:0043395	3	16	0.00072831	0.0116353	ITGA2|FST|LCP1	http://amigo.geneontology.org/amigo/term/GO:0043395
positive regulation of T cell chemotaxis	Gene Ontology	GO:0010820	3	16	0.00072831	0.0116353	STK39|S100A7|CCL5	http://amigo.geneontology.org/amigo/term/GO:0010820
mammary gland alveolus development	Gene Ontology	GO:0060749	3	16	0.00072831	0.0116353	AREG|AKR1B1|SOCS2	http://amigo.geneontology.org/amigo/term/GO:0060749
endothelial cell proliferation	Gene Ontology	GO:0001935	3	16	0.00072831	0.0116353	LOXL2|CD34|ANGPT4	http://amigo.geneontology.org/amigo/term/GO:0001935
NAD metabolic process	Gene Ontology	GO:0019674	3	16	0.00072831	0.0116353	KMO|NMNAT2|NT5E	http://amigo.geneontology.org/amigo/term/GO:0019674
chemokine receptor activity	Gene Ontology	GO:0004950	3	16	0.00072831	0.0116353	GPR17|CCR1|CXCR1	http://amigo.geneontology.org/amigo/term/GO:0004950
regulation of neuron apoptotic process	Gene Ontology	GO:0043523	2	17	0.000700425	0.0117291	FAIM2|PCSK9	http://amigo.geneontology.org/amigo/term/GO:0043523
negative regulation of endopeptidase activity	Gene Ontology	GO:0010951	7	149	0.000750366	0.0118156	SERPINA1|CSTA|SERPINB7|A2ML1|BST2|CST6|SERPINE2	http://amigo.geneontology.org/amigo/term/GO:0010951
actin cytoskeleton	Gene Ontology	GO:0015629	9	245	0.000766146	0.0120066	DDX58|CLIC5|ABLIM3|SYNPO2|IFIT5|FYB1|LCP1|AXL|MYO7B	http://amigo.geneontology.org/amigo/term/GO:0015629
calcium-mediated signaling	Gene Ontology	GO:0019722	3	82	0.000736217	0.012123	EDN2|SGCD|NCALD	http://amigo.geneontology.org/amigo/term/GO:0019722
endoplasmic reticulum membrane	Gene Ontology	GO:0005789	8	942	0.000764901	0.0123537	MSMO1|FMO2|RDH5|MOGAT2|FMO6P|INSIG1|SQLE|SPTSSB	http://amigo.geneontology.org/amigo/term/GO:0005789
embryonic hemopoiesis	Gene Ontology	GO:0035162	2	18	0.00077721	0.0123537	KDR|KIT	http://amigo.geneontology.org/amigo/term/GO:0035162
cholesterol homeostasis	Gene Ontology	GO:0042632	3	84	0.000787738	0.0123537	PCSK9|AKR1C1|INSIG1	http://amigo.geneontology.org/amigo/term/GO:0042632
chemical synaptic transmission	Gene Ontology	GO:0007268	9	248	0.000832281	0.01292	SLC6A2|FAP|CHRM4|BSN|NPBWR1|HTR1D|GABBR2|GRIK2|GPR176	http://amigo.geneontology.org/amigo/term/GO:0007268
positive regulation of phosphatidylinositol 3-kinase signaling	Gene Ontology	GO:0014068	3	86	0.000841497	0.0129906	ANGPT1|KDR|KIT	http://amigo.geneontology.org/amigo/term/GO:0014068
cellular response to exogenous dsRNA	Gene Ontology	GO:0071360	3	17	0.000850845	0.0130057	IFIH1|DDX58|IFIT1	http://amigo.geneontology.org/amigo/term/GO:0071360
dendritic cell chemotaxis	Gene Ontology	GO:0002407	3	17	0.000850845	0.0130057	CCR1|CXCR1|CCL5	http://amigo.geneontology.org/amigo/term/GO:0002407
transmembrane receptor protein tyrosine phosphatase activity	Gene Ontology	GO:0005001	3	17	0.000850845	0.0130057	PTPRM|PTPRB|PTPRH	http://amigo.geneontology.org/amigo/term/GO:0005001
cytokine binding	Gene Ontology	GO:0019955	4	41	0.000866321	0.0131385	IL6R|NOG|CSF1R|CRLF1	http://amigo.geneontology.org/amigo/term/GO:0019955
tertiary granule membrane	Gene Ontology	GO:0070821	5	73	0.000886744	0.0133866	MGAM|PTPRB|ITGAM|OLR1|CD177	http://amigo.geneontology.org/amigo/term/GO:0070821
postsynaptic density	Gene Ontology	GO:0014069	9	251	0.000902987	0.0135695	MAP1B|CPEB1|GRIK2|FYN|MX1|BSN|DNM3|CAMK2N1|MAPK8IP2	http://amigo.geneontology.org/amigo/term/GO:0014069
animal organ regeneration	Gene Ontology	GO:0031100	4	42	0.000941808	0.0139617	LCP1|ADM|CCN1|AXL	http://amigo.geneontology.org/amigo/term/GO:0031100
response to progesterone	Gene Ontology	GO:0032570	4	42	0.000941808	0.0139617	THBS1|FOSL1|CATSPER1|OXTR	http://amigo.geneontology.org/amigo/term/GO:0032570
middle ear morphogenesis	Gene Ontology	GO:0042474	2	20	0.000942401	0.0140957	SIX2|INSIG1	http://amigo.geneontology.org/amigo/term/GO:0042474
dendritic spine morphogenesis	Gene Ontology	GO:0060997	3	18	0.000985717	0.0144821	ZNF365|WNT7A|DOCK10	http://amigo.geneontology.org/amigo/term/GO:0060997
negative regulation of gene expression	Gene Ontology	GO:0010629	4	210	0.00102233	0.0147595	MYCN|TERT|KDR|ACE	http://amigo.geneontology.org/amigo/term/GO:0010629
retinol dehydrogenase activity	Gene Ontology	GO:0004745	2	21	0.00103078	0.0147595	RDH5|AKR1C3	http://amigo.geneontology.org/amigo/term/GO:0004745
male gonad development	Gene Ontology	GO:0008584	3	93	0.00104783	0.0147893	HMGCS1|KIT|AKR1C3	http://amigo.geneontology.org/amigo/term/GO:0008584
epithelial to mesenchymal transition	Gene Ontology	GO:0001837	4	43	0.0010218	0.0149456	LOXL2|NOG|HMGA2|FLG	http://amigo.geneontology.org/amigo/term/GO:0001837
kidney development	Gene Ontology	GO:0001822	3	95	0.00111212	0.0154098	PCSK9|ACE|SIX2	http://amigo.geneontology.org/amigo/term/GO:0001822
positive regulation of ERK1 and ERK2 cascade	Gene Ontology	GO:0070374	8	207	0.00108914	0.0157902	MARCO|CCN2|CCL5|CSF1R|GPNMB|CCR1|ADCYAP1|S100A7	http://amigo.geneontology.org/amigo/term/GO:0070374
negative regulation of cell adhesion	Gene Ontology	GO:0007162	4	44	0.00110645	0.015901	TGFBI|RIPOR2|TNC|PLXNA4	http://amigo.geneontology.org/amigo/term/GO:0007162
catalytic activity	Gene Ontology	GO:0003824	4	44	0.00110645	0.015901	RSAD2|MGAM|FAP|OLFM4	http://amigo.geneontology.org/amigo/term/GO:0003824
neuron projection development	Gene Ontology	GO:0031175	6	116	0.0011114	0.0159028	AREG|F3|RASGRF1|ADCYAP1|L1CAM|PTPRM	http://amigo.geneontology.org/amigo/term/GO:0031175
mitochondrial fission	Gene Ontology	GO:0000266	3	19	0.00113338	0.016147	DNM3|GDAP1|MX1	http://amigo.geneontology.org/amigo/term/GO:0000266
MAPK cascade	Gene Ontology	GO:0000165	9	261	0.00117472	0.0165923	RASGRP3|EPGN|RASGRF1|AREG|CCL5|FYN|HBEGF|BTC|FLG	http://amigo.geneontology.org/amigo/term/GO:0000165
dendritic spine	Gene Ontology	GO:0043197	7	162	0.00119684	0.0167609	MAP1B|LAMA2|MX1|ATP1A2|DNM3|LPAR1|DOCK10	http://amigo.geneontology.org/amigo/term/GO:0043197
growth factor activity	Gene Ontology	GO:0008083	7	162	0.00119684	0.0167609	AREG|EPGN|CCN2|DKK1|HBEGF|INHBE|BTC	http://amigo.geneontology.org/amigo/term/GO:0008083
response to cadmium ion	Gene Ontology	GO:0046686	2	24	0.00131882	0.0173733	TERT|KIT	http://amigo.geneontology.org/amigo/term/GO:0046686
positive regulation of receptor internalization	Gene Ontology	GO:0002092	2	24	0.00131882	0.0173733	PCSK9|ANGPT1	http://amigo.geneontology.org/amigo/term/GO:0002092
cerebellum development	Gene Ontology	GO:0021549	4	46	0.00129029	0.0178417	MYO16|LPAR1|F3|ABAT	http://amigo.geneontology.org/amigo/term/GO:0021549
cytokine receptor activity	Gene Ontology	GO:0004896	4	46	0.00129029	0.0178417	IL7R|IL6R|F3|CRLF1	http://amigo.geneontology.org/amigo/term/GO:0004896
positive regulation of inflammatory response	Gene Ontology	GO:0050729	5	81	0.00137562	0.0188632	LCP1|ITGA2|TLR7|NLRP10|GPSM3	http://amigo.geneontology.org/amigo/term/GO:0050729
osteoblast differentiation	Gene Ontology	GO:0001649	3	106	0.0015103	0.0196339	MRC2|FASN|IGFBP5	http://amigo.geneontology.org/amigo/term/GO:0001649
negative regulation of blood vessel endothelial cell migration	Gene Ontology	GO:0043537	3	21	0.00146887	0.0199119	GADD45A|ANGPT4|THBS1	http://amigo.geneontology.org/amigo/term/GO:0043537
tissue homeostasis	Gene Ontology	GO:0001894	3	21	0.00146887	0.0199119	AKR1B1|CD34|CCN2	http://amigo.geneontology.org/amigo/term/GO:0001894
transmembrane receptor protein tyrosine kinase signaling pathway	Gene Ontology	GO:0007169	6	123	0.00148026	0.0199119	NEDD9|CSF1R|FYN|FLG|ROS1|AXL	http://amigo.geneontology.org/amigo/term/GO:0007169
response to hydrogen peroxide	Gene Ontology	GO:0042542	4	48	0.00149445	0.0199119	FOSL1|FYN|STAT1|AREG	http://amigo.geneontology.org/amigo/term/GO:0042542
membrane raft	Gene Ontology	GO:0045121	4	237	0.00158195	0.0200857	FAIM2|ANGPT1|PLLP|KDR	http://amigo.geneontology.org/amigo/term/GO:0045121
angiogenesis	Gene Ontology	GO:0001525	4	238	0.00160605	0.0200857	TMEM100|ANGPTL4|ANGPT1|KDR	http://amigo.geneontology.org/amigo/term/GO:0001525
DNA-binding transcription factor activity	Gene Ontology	GO:0003700	6	607	0.00169081	0.0208815	MYCN|ZBTB7C|TFCP2L1|SIX2|PRRX2|DLX1	http://amigo.geneontology.org/amigo/term/GO:0003700
negative regulation of tumor necrosis factor production	Gene Ontology	GO:0032720	4	49	0.00160451	0.0212067	TNFAIP3|CD34|GPNMB|AXL	http://amigo.geneontology.org/amigo/term/GO:0032720
regulation of cell adhesion	Gene Ontology	GO:0030155	4	49	0.00160451	0.0212067	NUAK1|LAMA2|LAMA3|CXCL8	http://amigo.geneontology.org/amigo/term/GO:0030155
regulation of immune response	Gene Ontology	GO:0050776	8	221	0.00162399	0.0213781	SELL|IFITM1|CD40LG|FGL1|CD34|HLA-F|SLAMF7|COL17A1	http://amigo.geneontology.org/amigo/term/GO:0050776
hair follicle morphogenesis	Gene Ontology	GO:0031069	2	28	0.00175579	0.0214163	SOSTDC1|IGFBP5	http://amigo.geneontology.org/amigo/term/GO:0031069
negative regulation of interleukin-2 production	Gene Ontology	GO:0032703	3	22	0.00165753	0.0217328	HDAC9|CD34|TNFAIP3	http://amigo.geneontology.org/amigo/term/GO:0032703
axon guidance	Gene Ontology	GO:0007411	8	222	0.00166896	0.0217958	LAMA2|LAMA3|CSF1R|FYN|TUBB3|ROBO4|SLIT3|L1CAM	http://amigo.geneontology.org/amigo/term/GO:0007411
negative regulation of neuron death	Gene Ontology	GO:1901215	4	50	0.00172009	0.0222866	GPNMB|CD34|CPS1|HLA-F	http://amigo.geneontology.org/amigo/term/GO:1901215
epidermal growth factor receptor signaling pathway	Gene Ontology	GO:0007173	4	50	0.00172009	0.0222866	AREG|EPGN|BTC|HBEGF	http://amigo.geneontology.org/amigo/term/GO:0007173
beta-catenin-TCF complex assembly	Gene Ontology	GO:1904837	2	29	0.00187438	0.022584	TERT|AXIN2	http://amigo.geneontology.org/amigo/term/GO:1904837
regulation of locomotion	Gene Ontology	GO:0040012	2	5	0.00181834	0.0227534	HTR1D|CHRM4	http://amigo.geneontology.org/amigo/term/GO:0040012
cellular metal ion homeostasis	Gene Ontology	GO:0006875	2	5	0.00181834	0.0227534	CLDN16|LETM2	http://amigo.geneontology.org/amigo/term/GO:0006875
negative regulation of interleukin-1-mediated signaling pathway	Gene Ontology	GO:2000660	2	5	0.00181834	0.0227534	IL1RN|IL1R2	http://amigo.geneontology.org/amigo/term/GO:2000660
histone citrullination	Gene Ontology	GO:0036414	2	5	0.00181834	0.0227534	PADI1|PADI3	http://amigo.geneontology.org/amigo/term/GO:0036414
type 5 metabotropic glutamate receptor binding	Gene Ontology	GO:0031802	2	5	0.00181834	0.0227534	FYN|DNM3	http://amigo.geneontology.org/amigo/term/GO:0031802
positive regulation of glomerular mesangial cell proliferation	Gene Ontology	GO:0072126	2	5	0.00181834	0.0227534	SERPINB7|IL6R	http://amigo.geneontology.org/amigo/term/GO:0072126
protein-arginine deiminase activity	Gene Ontology	GO:0004668	2	5	0.00181834	0.0227534	PADI1|PADI3	http://amigo.geneontology.org/amigo/term/GO:0004668
postsynaptic endocytic zone membrane	Gene Ontology	GO:0098844	2	5	0.00181834	0.0227534	DNM3|MX1	http://amigo.geneontology.org/amigo/term/GO:0098844
inflammatory response to antigenic stimulus	Gene Ontology	GO:0002437	3	23	0.00186067	0.0231598	IL1RN|IL36RN|CD68	http://amigo.geneontology.org/amigo/term/GO:0002437
fibrillar center	Gene Ontology	GO:0001650	6	129	0.00186489	0.0231598	ANKRD1|NUAK1|FAP|SAMD4A|DAB2|RSAD2	http://amigo.geneontology.org/amigo/term/GO:0001650
digestion	Gene Ontology	GO:0007586	2	30	0.00199667	0.0237676	AKR1C1|AKR1C2	http://amigo.geneontology.org/amigo/term/GO:0007586
intracellular membrane-bounded organelle	Gene Ontology	GO:0043231	17	788	0.00193965	0.0239804	SERPINA1|ANKRD2|OLR1|CSF1R|FAP|SYNPO2|ZNF365|ABCA4|TNFAIP3|OAS3|OAS2|LAMP3|AXL|SYBU|DAB2|STK39|PARM1	http://amigo.geneontology.org/amigo/term/GO:0043231
wound healing	Gene Ontology	GO:0042060	5	89	0.00203915	0.024855	WNT5B|NOG|SPRR3|TNC|KRT6A	http://amigo.geneontology.org/amigo/term/GO:0042060
protein tyrosine kinase activity	Gene Ontology	GO:0004713	5	89	0.00203915	0.024855	CSF1R|FYN|AXL|FLG|ROS1	http://amigo.geneontology.org/amigo/term/GO:0004713
membrane organization	Gene Ontology	GO:0061024	6	133	0.00216043	0.0260439	IL7R|AREG|EPGN|HBEGF|BTC|DAB2	http://amigo.geneontology.org/amigo/term/GO:0061024
protein homodimerization activity	Gene Ontology	GO:0042803	15	660	0.00217431	0.0261155	AOX1|CDA|STAT1|ABCG1|GADD45A|FAP|NOG|FYN|CSF1R|IL6R|CCL5|TRIML2|BST2|LCP1|FLG	http://amigo.geneontology.org/amigo/term/GO:0042803
positive regulation of transcription by RNA polymerase II	Gene Ontology	GO:0045944	22	1159	0.00220646	0.0264053	CCN1|GLIS3|POU5F1B|ADCYAP1|DAB2|TP63|DDX58|STAT4|STAT1|MGAM|NR2F1|IFI16|KLF4|ZBED2|HMGA2|ABLIM3|AKR1B1|PAX8|ID4|NOG|WNT7A|PEG3	http://amigo.geneontology.org/amigo/term/GO:0045944
positive regulation of interleukin-8 production	Gene Ontology	GO:0032757	4	54	0.00224029	0.0266166	DDX58|F3|NLRP10|TLR7	http://amigo.geneontology.org/amigo/term/GO:0032757
transmembrane receptor protein tyrosine kinase activity	Gene Ontology	GO:0004714	4	54	0.00224029	0.0266166	CSF1R|AXL|FLG|ROS1	http://amigo.geneontology.org/amigo/term/GO:0004714
endocytosis	Gene Ontology	GO:0006897	7	182	0.00226235	0.026782	LOXL2|MARCO|OLR1|SYP|DNM3|APLP1|DNER	http://amigo.geneontology.org/amigo/term/GO:0006897
establishment of skin barrier	Gene Ontology	GO:0061436	3	25	0.00231189	0.0269802	ALOXE3|TP63|FLG	http://amigo.geneontology.org/amigo/term/GO:0061436
-	Gene Ontology	GO:1904469	3	25	0.00231189	0.0269802	LCP1|IFIH1|DDX58	http://amigo.geneontology.org/amigo/term/GO:1904469
laminin binding	Gene Ontology	GO:0043236	3	25	0.00231189	0.0269802	ITGA2|ECM1|THBS1	http://amigo.geneontology.org/amigo/term/GO:0043236
positive regulation of collagen biosynthetic process	Gene Ontology	GO:0032967	3	25	0.00231189	0.0269802	ITGA2|SERPINB7|CCN2	http://amigo.geneontology.org/amigo/term/GO:0032967
tertiary granule lumen	Gene Ontology	GO:1904724	4	55	0.00238552	0.0272473	TCN1|CST6|CDA|OLFM4	http://amigo.geneontology.org/amigo/term/GO:1904724
detection of virus	Gene Ontology	GO:0009597	2	6	0.00240929	0.0272473	IFIH1|DDX58	http://amigo.geneontology.org/amigo/term/GO:0009597
regulation of defense response to virus	Gene Ontology	GO:0050688	2	6	0.00240929	0.0272473	HERC5|IFIT1	http://amigo.geneontology.org/amigo/term/GO:0050688
ISG15-protein conjugation	Gene Ontology	GO:0032020	2	6	0.00240929	0.0272473	ISG15|HERC5	http://amigo.geneontology.org/amigo/term/GO:0032020
peripheral nervous system axon regeneration	Gene Ontology	GO:0014012	2	6	0.00240929	0.0272473	MAP1B|TNC	http://amigo.geneontology.org/amigo/term/GO:0014012
positive regulation of transforming growth factor beta1 production	Gene Ontology	GO:0032914	2	6	0.00240929	0.0272473	SERPINB7|THBS1	http://amigo.geneontology.org/amigo/term/GO:0032914
negative regulation of plasminogen activation	Gene Ontology	GO:0010757	2	6	0.00240929	0.0272473	SERPINE2|THBS1	http://amigo.geneontology.org/amigo/term/GO:0010757
exocytosis	Gene Ontology	GO:0006887	5	93	0.00244672	0.0273883	CCR1|CCL5|ANK1|SYT16|SYTL2	http://amigo.geneontology.org/amigo/term/GO:0006887
cellular response to BMP stimulus	Gene Ontology	GO:0071773	2	33	0.00238563	0.0274348	TMEM100|DLX1	http://amigo.geneontology.org/amigo/term/GO:0071773
triglyceride metabolic process	Gene Ontology	GO:0006641	2	33	0.00238563	0.0274348	PCSK9|INSIG1	http://amigo.geneontology.org/amigo/term/GO:0006641
positive regulation of I-kappaB kinase/NF-kappaB signaling	Gene Ontology	GO:0043123	7	185	0.00247072	0.02747	CASP1|FYN|ECM1|TRIML2|BST2|IFIT5|LPAR1	http://amigo.geneontology.org/amigo/term/GO:0043123
lamellipodium	Gene Ontology	GO:0030027	7	185	0.00247072	0.02747	NEDD9|FAP|CD177|TUBB3|TIAM2|ABLIM3|PTPRM	http://amigo.geneontology.org/amigo/term/GO:0030027
endosome	Gene Ontology	GO:0005768	9	293	0.00251483	0.0276303	ABCG1|SLC6A2|FYN|TLR7|RAB3B|STEAP1|LPAR1|FOLR1|ATP1A2	http://amigo.geneontology.org/amigo/term/GO:0005768
RNA polymerase II transcription factor binding	Gene Ontology	GO:0001085	4	56	0.00253709	0.0276303	ID4|AKR1B1|KLF4|ANKRD1	http://amigo.geneontology.org/amigo/term/GO:0001085
small GTPase mediated signal transduction	Gene Ontology	GO:0007264	5	94	0.00255722	0.0276303	DOCK2|RASGRP3|TIAM2|DOCK10|RASGRF1	http://amigo.geneontology.org/amigo/term/GO:0007264
motor neuron axon guidance	Gene Ontology	GO:0008045	3	26	0.0025607	0.0276303	LAMC2|NOG|SLIT3	http://amigo.geneontology.org/amigo/term/GO:0008045
positive regulation of phosphorylation	Gene Ontology	GO:0042327	3	26	0.0025607	0.0276303	AKR1B1|CCL5|THBS1	http://amigo.geneontology.org/amigo/term/GO:0042327
syntaxin-1 binding	Gene Ontology	GO:0017075	3	26	0.0025607	0.0276303	SYP|SYBU|UNC13A	http://amigo.geneontology.org/amigo/term/GO:0017075
triglyceride lipase activity	Gene Ontology	GO:0004806	3	26	0.0025607	0.0276303	FAP|LCP1|PNLIPRP3	http://amigo.geneontology.org/amigo/term/GO:0004806
lung alveolus development	Gene Ontology	GO:0048286	2	34	0.0025226	0.0280037	EDN2|IGFBP5	http://amigo.geneontology.org/amigo/term/GO:0048286
positive regulation of vascular associated smooth muscle cell proliferation	Gene Ontology	GO:1904707	2	34	0.0025226	0.0280037	TERT|IGFBP5	http://amigo.geneontology.org/amigo/term/GO:1904707
positive regulation of cell death	Gene Ontology	GO:0010942	2	34	0.0025226	0.0280037	AXIN2|AKR1C3	http://amigo.geneontology.org/amigo/term/GO:0010942
odontogenesis of dentin-containing tooth	Gene Ontology	GO:0042475	4	57	0.00269514	0.0287045	TP63|ADM|FST|TNC	http://amigo.geneontology.org/amigo/term/GO:0042475
positive regulation of reactive oxygen species metabolic process	Gene Ontology	GO:2000379	3	27	0.00282542	0.0297075	ACE2|GADD45A|THBS1	http://amigo.geneontology.org/amigo/term/GO:2000379
pituitary gland development	Gene Ontology	GO:0021983	3	27	0.00282542	0.0297075	NOG|ALDH1A2|ADCYAP1	http://amigo.geneontology.org/amigo/term/GO:0021983
positive regulation of angiogenesis	Gene Ontology	GO:0045766	3	131	0.00271863	0.0298445	ANGPTL4|TERT|KDR	http://amigo.geneontology.org/amigo/term/GO:0045766
phosphatidylserine binding	Gene Ontology	GO:0001786	4	58	0.0028598	0.0298781	GRAMD1B|THBS1|AXL|SYTL2	http://amigo.geneontology.org/amigo/term/GO:0001786
metal ion binding	Gene Ontology	GO:0046872	36	2298	0.00288891	0.0300867	FER1L6|SLC6A2|ACP7|HDAC9|NUAK1|ITGA2|CPEB1|MAT1A|ABAT|CLCA2|RSAD2|TP63|RXFP1|BSN|NT5E|KCNMA1|CDK15|OAS1|OAS3|OAS2|SCEL|RNF222|ZBED2|FIBCD1|FYN|ZNF365|ABLIM3|RNF182|GLIS3|PDE1C|PDE6A|ALPG|ITGAM|STEAP1|CPS1|PEG3	http://amigo.geneontology.org/amigo/term/GO:0046872
double-stranded DNA binding	Gene Ontology	GO:0003690	5	97	0.00291043	0.0301202	IFIT5|IFI16|DDX58|STAT1|DDX60	http://amigo.geneontology.org/amigo/term/GO:0003690
sodium ion transmembrane transport	Gene Ontology	GO:0035725	5	97	0.00291043	0.0301202	SLC17A4|SLC6A2|SLC6A20|ATP1A2|SLC4A4	http://amigo.geneontology.org/amigo/term/GO:0035725
cell population proliferation	Gene Ontology	GO:0008283	6	142	0.00295342	0.0302409	TP63|RASGRF1|FAP|CSF1R|TGFBI|ITGA2	http://amigo.geneontology.org/amigo/term/GO:0008283
azurophil granule membrane	Gene Ontology	GO:0035577	4	59	0.00303122	0.0302409	FPR1|CD68|VNN1|BST2	http://amigo.geneontology.org/amigo/term/GO:0035577
positive regulation of phospholipase activity	Gene Ontology	GO:0010518	2	7	0.00307831	0.0302409	CCN1|FLG	http://amigo.geneontology.org/amigo/term/GO:0010518
positive regulation of uterine smooth muscle contraction	Gene Ontology	GO:0070474	2	7	0.00307831	0.0302409	ABAT|OXTR	http://amigo.geneontology.org/amigo/term/GO:0070474
CCR5 chemokine receptor binding	Gene Ontology	GO:0031730	2	7	0.00307831	0.0302409	STAT1|CCL5	http://amigo.geneontology.org/amigo/term/GO:0031730
syndecan binding	Gene Ontology	GO:0045545	2	7	0.00307831	0.0302409	GPNMB|TNC	http://amigo.geneontology.org/amigo/term/GO:0045545
positive regulation of response to cytokine stimulus	Gene Ontology	GO:0060760	2	7	0.00307831	0.0302409	IFIH1|DDX58	http://amigo.geneontology.org/amigo/term/GO:0060760
negative regulation of chemokine-mediated signaling pathway	Gene Ontology	GO:0070100	2	7	0.00307831	0.0302409	SLIT3|CCL5	http://amigo.geneontology.org/amigo/term/GO:0070100
negative regulation of mitochondrial depolarization	Gene Ontology	GO:0051902	2	7	0.00307831	0.0302409	IFI6|HSH2D	http://amigo.geneontology.org/amigo/term/GO:0051902
organelle fission	Gene Ontology	GO:0048285	2	7	0.00307831	0.0302409	DNM3|MX1	http://amigo.geneontology.org/amigo/term/GO:0048285
synaptic vesicle budding from presynaptic endocytic zone membrane	Gene Ontology	GO:0016185	2	7	0.00307831	0.0302409	DNM3|MX1	http://amigo.geneontology.org/amigo/term/GO:0016185
positive regulation of activation of Janus kinase activity	Gene Ontology	GO:0010536	2	7	0.00307831	0.0302409	CCL5|IL6R	http://amigo.geneontology.org/amigo/term/GO:0010536
RNA polymerase II-specific DNA-binding transcription factor binding	Gene Ontology	GO:0061629	2	7	0.00307831	0.0302409	ANKRD1|ANKRD2	http://amigo.geneontology.org/amigo/term/GO:0061629
monooxygenase activity	Gene Ontology	GO:0004497	2	36	0.0028074	0.0304804	FMO2|FMO6P	http://amigo.geneontology.org/amigo/term/GO:0004497
secretory granule membrane	Gene Ontology	GO:0030667	5	99	0.00316465	0.0309047	SELL|FPR1|CXCR1|CD177|SIRPB1	http://amigo.geneontology.org/amigo/term/GO:0030667
positive regulation of osteoblast differentiation	Gene Ontology	GO:0045669	4	60	0.00320952	0.0310663	TP63|IFITM1|CCN1|IL6R	http://amigo.geneontology.org/amigo/term/GO:0045669
adenylate cyclase-inhibiting G protein-coupled receptor signaling pathway	Gene Ontology	GO:0007193	4	60	0.00320952	0.0310663	HTR1D|LPAR1|MARCO|GPR176	http://amigo.geneontology.org/amigo/term/GO:0007193
collagen trimer	Gene Ontology	GO:0005581	4	60	0.00320952	0.0310663	C1QTNF2|C1QL2|MARCO|COL17A1	http://amigo.geneontology.org/amigo/term/GO:0005581
cadherin binding	Gene Ontology	GO:0045296	9	305	0.00325367	0.0314013	CTNNAL1|STAT1|FYN|PTPRB|PKP1|OLFM4|PTPRM|PHLDB2|PTPRH	http://amigo.geneontology.org/amigo/term/GO:0045296
negative regulation of neuron projection development	Gene Ontology	GO:0010977	4	61	0.00339483	0.0322832	ZNF365|LPAR1|NR2F1|DKK1	http://amigo.geneontology.org/amigo/term/GO:0010977
positive regulation of T cell proliferation	Gene Ontology	GO:0042102	4	61	0.00339483	0.0322832	CD274|CD40LG|CD70|CCL5	http://amigo.geneontology.org/amigo/term/GO:0042102
positive regulation of synapse assembly	Gene Ontology	GO:0051965	4	61	0.00339483	0.0322832	AMIGO2|WNT7A|SRPX2|OXTR	http://amigo.geneontology.org/amigo/term/GO:0051965
response to wounding	Gene Ontology	GO:0009611	4	61	0.00339483	0.0322832	CCR1|ADM|TNC|CCN2	http://amigo.geneontology.org/amigo/term/GO:0009611
positive regulation of defense response to virus by host	Gene Ontology	GO:0002230	3	29	0.00340391	0.0322832	DDX58|PARP9|STAT1	http://amigo.geneontology.org/amigo/term/GO:0002230
regulation of ERK1 and ERK2 cascade	Gene Ontology	GO:0070372	3	29	0.00340391	0.0322832	PKHD1|CCN1|ROS1	http://amigo.geneontology.org/amigo/term/GO:0070372
regulation of apoptotic process	Gene Ontology	GO:0042981	7	197	0.00345533	0.0326767	TP63|ALPK2|STAT1|CASP1|FYN|OLFM4|PAX8	http://amigo.geneontology.org/amigo/term/GO:0042981
protein kinase B signaling	Gene Ontology	GO:0043491	2	38	0.00310661	0.0333622	TMEM100|KDR	http://amigo.geneontology.org/amigo/term/GO:0043491
NADP binding	Gene Ontology	GO:0050661	2	39	0.00326157	0.0336043	FMO2|FMO6P	http://amigo.geneontology.org/amigo/term/GO:0050661
positive regulation of blood vessel endothelial cell migration	Gene Ontology	GO:0043536	2	39	0.00326157	0.0336043	ANGPT1|KDR	http://amigo.geneontology.org/amigo/term/GO:0043536
negative regulation of signaling receptor activity	Gene Ontology	GO:2000272	2	39	0.00326157	0.0336043	SLURP2|PCSK9	http://amigo.geneontology.org/amigo/term/GO:2000272
lipid metabolic process	Gene Ontology	GO:0006629	3	140	0.00326519	0.0336043	HMGCS1|ANGPTL4|MOGAT2	http://amigo.geneontology.org/amigo/term/GO:0006629
anchored component of membrane	Gene Ontology	GO:0031225	5	102	0.00357544	0.0337157	ALPG|VNN1|NT5E|RAET1L|BST2	http://amigo.geneontology.org/amigo/term/GO:0031225
antimicrobial humoral immune response mediated by antimicrobial peptide	Gene Ontology	GO:0061844	4	62	0.00358729	0.0337308	CXCL8|S100A7|KRT6A|PGLYRP4	http://amigo.geneontology.org/amigo/term/GO:0061844
reactive oxygen species metabolic process	Gene Ontology	GO:0072593	3	30	0.00371829	0.0341966	IFI6|CCN1|CCN2	http://amigo.geneontology.org/amigo/term/GO:0072593
postsynaptic neurotransmitter receptor internalization	Gene Ontology	GO:0098884	2	8	0.00382386	0.0341966	DNM3|MX1	http://amigo.geneontology.org/amigo/term/GO:0098884
fibrinogen complex	Gene Ontology	GO:0005577	2	8	0.00382386	0.0341966	FGL1|THBS1	http://amigo.geneontology.org/amigo/term/GO:0005577
positive regulation of cardiac muscle contraction	Gene Ontology	GO:0060452	2	8	0.00382386	0.0341966	ACE2|CCN2	http://amigo.geneontology.org/amigo/term/GO:0060452
response to type I interferon	Gene Ontology	GO:0034340	2	8	0.00382386	0.0341966	ISG15|MX1	http://amigo.geneontology.org/amigo/term/GO:0034340
neurotransmitter catabolic process	Gene Ontology	GO:0042135	2	8	0.00382386	0.0341966	MAOA|ABAT	http://amigo.geneontology.org/amigo/term/GO:0042135
interleukin-21-mediated signaling pathway	Gene Ontology	GO:0038114	2	8	0.00382386	0.0341966	STAT4|STAT1	http://amigo.geneontology.org/amigo/term/GO:0038114
regulation of synaptic vesicle cycle	Gene Ontology	GO:0098693	2	8	0.00382386	0.0341966	BSN|RAB3B	http://amigo.geneontology.org/amigo/term/GO:0098693
lens fiber cell development	Gene Ontology	GO:0070307	2	8	0.00382386	0.0341966	WNT5B|WNT7A	http://amigo.geneontology.org/amigo/term/GO:0070307
negative regulation of T cell apoptotic process	Gene Ontology	GO:0070233	2	8	0.00382386	0.0341966	IL7R|CCL5	http://amigo.geneontology.org/amigo/term/GO:0070233
negative regulation of cytokine-mediated signaling pathway	Gene Ontology	GO:0001960	2	8	0.00382386	0.0341966	IL36RN|ECM1	http://amigo.geneontology.org/amigo/term/GO:0001960
chronic inflammatory response	Gene Ontology	GO:0002544	2	8	0.00382386	0.0341966	VNN1|THBS1	http://amigo.geneontology.org/amigo/term/GO:0002544
response to molecule of bacterial origin	Gene Ontology	GO:0002237	2	8	0.00382386	0.0341966	CXCL8|TNFAIP3	http://amigo.geneontology.org/amigo/term/GO:0002237
cell-cell junction maintenance	Gene Ontology	GO:0045217	2	8	0.00382386	0.0341966	CSF1R|CD177	http://amigo.geneontology.org/amigo/term/GO:0045217
dynamin family protein polymerization involved in mitochondrial fission	Gene Ontology	GO:0003374	2	8	0.00382386	0.0341966	DNM3|MX1	http://amigo.geneontology.org/amigo/term/GO:0003374
paranodal junction	Gene Ontology	GO:0033010	2	8	0.00382386	0.0341966	CNTNAP1|AKR1B1	http://amigo.geneontology.org/amigo/term/GO:0033010
retinal dehydrogenase activity	Gene Ontology	GO:0001758	2	8	0.00382386	0.0341966	AKR1B1|ALDH1A2	http://amigo.geneontology.org/amigo/term/GO:0001758
positive regulation of protein tyrosine kinase activity	Gene Ontology	GO:0061098	2	40	0.00342009	0.0348355	ALKAL2|ACE	http://amigo.geneontology.org/amigo/term/GO:0061098
endoplasmic reticulum lumen	Gene Ontology	GO:0005788	4	296	0.00348414	0.0351258	PCSK9|CP|RDH5|IGFBP5	http://amigo.geneontology.org/amigo/term/GO:0005788
apoptotic signaling pathway	Gene Ontology	GO:0097190	4	64	0.00399416	0.035166	IFI6|IFI27|ITGAM|CASP1	http://amigo.geneontology.org/amigo/term/GO:0097190
vascular endothelial growth factor receptor signaling pathway	Gene Ontology	GO:0048010	4	64	0.00399416	0.035166	NCF2|FYN|MAPK11|AXL	http://amigo.geneontology.org/amigo/term/GO:0048010
endothelial cell migration	Gene Ontology	GO:0043542	3	31	0.0040498	0.035166	FAP|LOXL2|STAT1	http://amigo.geneontology.org/amigo/term/GO:0043542
receptor signaling pathway via JAK-STAT	Gene Ontology	GO:0007259	3	31	0.0040498	0.035166	STAT4|STAT1|SOCS2	http://amigo.geneontology.org/amigo/term/GO:0007259
tumor necrosis factor receptor binding	Gene Ontology	GO:0005164	3	31	0.0040498	0.035166	CD70|CD40LG|STAT1	http://amigo.geneontology.org/amigo/term/GO:0005164
negative regulation of endothelial cell proliferation	Gene Ontology	GO:0001937	3	31	0.0040498	0.035166	PTPRM|STAT1|THBS1	http://amigo.geneontology.org/amigo/term/GO:0001937
FAD binding	Gene Ontology	GO:0071949	3	31	0.0040498	0.035166	KMO|AOX1|DDO	http://amigo.geneontology.org/amigo/term/GO:0071949
osteoblast differentiation	Gene Ontology	GO:0001649	5	106	0.0041809	0.0361138	ID4|NOG|GPNMB|TNC|CCN1	http://amigo.geneontology.org/amigo/term/GO:0001649
extracellular exosome	Gene Ontology	GO:0070062	11	2085	0.003741	0.0373344	ART3|ANGPT1|SOD3|ACE|CD37|LRRC26|FASN|MUC5B|CP|AKR1C1|AKR1C3	http://amigo.geneontology.org/amigo/term/GO:0070062
positive regulation of erythrocyte differentiation	Gene Ontology	GO:0045648	3	32	0.00439873	0.0376005	ISG15|MAPK11|STAT1	http://amigo.geneontology.org/amigo/term/GO:0045648
positive regulation of Rho protein signal transduction	Gene Ontology	GO:0035025	3	32	0.00439873	0.0376005	GPR17|SLC6A2|LPAR1	http://amigo.geneontology.org/amigo/term/GO:0035025
positive regulation of interferon-beta production	Gene Ontology	GO:0032728	3	32	0.00439873	0.0376005	IFIH1|DDX58|TLR7	http://amigo.geneontology.org/amigo/term/GO:0032728
cellular response to ionizing radiation	Gene Ontology	GO:0071479	3	32	0.00439873	0.0376005	GADD45A|IFI16|SLC6A2	http://amigo.geneontology.org/amigo/term/GO:0071479
endocytic vesicle membrane	Gene Ontology	GO:0030666	4	66	0.00443113	0.0377794	WNT5B|MARCO|WNT7A|HBEGF	http://amigo.geneontology.org/amigo/term/GO:0030666
positive regulation of cell population proliferation	Gene Ontology	GO:0008284	5	501	0.00397374	0.0384907	EDN2|KIT|AKR1C2|KDR|AKR1C3	http://amigo.geneontology.org/amigo/term/GO:0008284
establishment of protein localization to organelle	Gene Ontology	GO:0072594	2	9	0.00464446	0.0385429	LAMP3|CD68	http://amigo.geneontology.org/amigo/term/GO:0072594
positive regulation of Wnt signaling pathway, planar cell polarity pathway	Gene Ontology	GO:2000096	2	9	0.00464446	0.0385429	DAB2|DKK1	http://amigo.geneontology.org/amigo/term/GO:2000096
T cell receptor binding	Gene Ontology	GO:0042608	2	9	0.00464446	0.0385429	DOCK2|FYN	http://amigo.geneontology.org/amigo/term/GO:0042608
response to glucagon	Gene Ontology	GO:0033762	2	9	0.00464446	0.0385429	CCN1|ABCC2	http://amigo.geneontology.org/amigo/term/GO:0033762
peptidyl-tyrosine dephosphorylation involved in inactivation of protein kinase activity	Gene Ontology	GO:1990264	2	9	0.00464446	0.0385429	PTPRB|PTPRH	http://amigo.geneontology.org/amigo/term/GO:1990264
cellular response to retinoic acid	Gene Ontology	GO:0071300	4	67	0.00466122	0.0385429	WNT5B|KLF4|TNC|ALDH1A2	http://amigo.geneontology.org/amigo/term/GO:0071300
cellular response to hydrogen peroxide	Gene Ontology	GO:0070301	4	67	0.00466122	0.0385429	SLC6A2|KLF4|TNFAIP3|AXL	http://amigo.geneontology.org/amigo/term/GO:0070301
cell chemotaxis	Gene Ontology	GO:0060326	4	67	0.00466122	0.0385429	CCR1|CXCR1|LPAR1|HBEGF	http://amigo.geneontology.org/amigo/term/GO:0060326
phospholipid binding	Gene Ontology	GO:0005543	5	109	0.00468059	0.0386061	ABCG1|MAP1B|F3|SYT16|UNC13A	http://amigo.geneontology.org/amigo/term/GO:0005543
excitatory synapse	Gene Ontology	GO:0060076	3	33	0.00476532	0.0390116	BSN|SYP|SRPX2	http://amigo.geneontology.org/amigo/term/GO:0060076
embryonic forelimb morphogenesis	Gene Ontology	GO:0035115	3	33	0.00476532	0.0390116	TP63|WNT7A|ALDH1A2	http://amigo.geneontology.org/amigo/term/GO:0035115
neuron migration	Gene Ontology	GO:0001764	5	110	0.00485619	0.0396569	MAP1B|FYN|AXL|FLG|DNER	http://amigo.geneontology.org/amigo/term/GO:0001764
nucleus	Gene Ontology	GO:0005634	68	5208	0.00487584	0.0397188	SLC6A2|IFIH1|ANKRD2|CCN1|HDAC9|NUAK1|ITGA2|SYNPO2|CPEB1|POU5F1B|MX1|OASL|FST|MAPK11|PKP1|HSH2D|KLF4|FYB1|FLG|TP63|LOXL2|STAT4|ANKRD1|STAT1|GADD45A|MGAM|NR2F1|BSN|CDK15|OAS1|OAS3|OAS2|ISG15|DOCK10|KRT6A|AREG|FOSL1|S100A7|IFI16|CST6|NUAK2|GEM|HAS3|ZBED2|PARP9|NEDD9|FYN|HMGA2|TUBB3|CALB2|PADI1|PADI3|AKR1B1|PRSS23|PAX8|ADRA1B|GDAP1|ID4|SVEP1|TNFAIP3|GLIS3|ANK1|KRT13|BACH2|BATF2|AMIGO2|FOLR1|PEG3	http://amigo.geneontology.org/amigo/term/GO:0005634
mitochondrial membrane	Gene Ontology	GO:0031966	5	111	0.00503641	0.0407244	IFI6|HKDC1|IFI27|DNM3|MX1	http://amigo.geneontology.org/amigo/term/GO:0031966
positive regulation of neuron projection development	Gene Ontology	GO:0010976	5	111	0.00503641	0.0407244	FLG|F3|FYN|ANKRD1|ADCYAP1	http://amigo.geneontology.org/amigo/term/GO:0010976
negative regulation of osteoblast differentiation	Gene Ontology	GO:0045668	2	45	0.00426548	0.0409155	AXIN2|IGFBP5	http://amigo.geneontology.org/amigo/term/GO:0045668
electron transport chain	Gene Ontology	GO:0022900	4	69	0.0051452	0.0411361	AOX1|AKR1B1|LOXL2|NCF2	http://amigo.geneontology.org/amigo/term/GO:0022900
tissue development	Gene Ontology	GO:0009888	3	34	0.00514983	0.0411361	LAMC2|LAMA2|LAMA3	http://amigo.geneontology.org/amigo/term/GO:0009888
myosin complex	Gene Ontology	GO:0016459	3	34	0.00514983	0.0411361	MYO16|MYH15|MYO7B	http://amigo.geneontology.org/amigo/term/GO:0016459
B cell proliferation	Gene Ontology	GO:0042100	3	34	0.00514983	0.0411361	IL7R|CD70|CD40LG	http://amigo.geneontology.org/amigo/term/GO:0042100
response to hypoxia	Gene Ontology	GO:0001666	6	160	0.00516664	0.0411705	LOXL2|ITGA2|KCNMA1|THBS1|ABAT|ADM	http://amigo.geneontology.org/amigo/term/GO:0001666
negative regulation of Wnt signaling pathway	Gene Ontology	GO:0030178	2	47	0.004628	0.0423376	SOSTDC1|CXXC4	http://amigo.geneontology.org/amigo/term/GO:0030178
retinol metabolic process	Gene Ontology	GO:0042572	2	47	0.004628	0.0423376	RDH5|AKR1C3	http://amigo.geneontology.org/amigo/term/GO:0042572
negative regulation of BMP signaling pathway	Gene Ontology	GO:0030514	2	47	0.004628	0.0423376	DLX1|SOSTDC1	http://amigo.geneontology.org/amigo/term/GO:0030514
negative regulation of cell differentiation	Gene Ontology	GO:0045596	2	47	0.004628	0.0423376	HOPX|SIX2	http://amigo.geneontology.org/amigo/term/GO:0045596
cellular response to oxidised low-density lipoprotein particle stimulus	Gene Ontology	GO:0140052	2	10	0.00553861	0.0431933	ADTRP|CD68	http://amigo.geneontology.org/amigo/term/GO:0140052
negative regulation of heterotypic cell-cell adhesion	Gene Ontology	GO:0034115	2	10	0.00553861	0.0431933	IL1RN|KLF4	http://amigo.geneontology.org/amigo/term/GO:0034115
chondrocyte proliferation	Gene Ontology	GO:0035988	2	10	0.00553861	0.0431933	HMGA2|CCN2	http://amigo.geneontology.org/amigo/term/GO:0035988
positive regulation of T cell differentiation in thymus	Gene Ontology	GO:0033089	2	10	0.00553861	0.0431933	IL7R|VNN1	http://amigo.geneontology.org/amigo/term/GO:0033089
secretion by cell	Gene Ontology	GO:0032940	2	10	0.00553861	0.0431933	SERPINE2|AXL	http://amigo.geneontology.org/amigo/term/GO:0032940
negative regulation of astrocyte differentiation	Gene Ontology	GO:0048712	2	10	0.00553861	0.0431933	ID4|NOG	http://amigo.geneontology.org/amigo/term/GO:0048712
peptide hormone receptor binding	Gene Ontology	GO:0051428	2	10	0.00553861	0.0431933	FYN|ADCYAP1	http://amigo.geneontology.org/amigo/term/GO:0051428
oxidation-reduction process	Gene Ontology	GO:0055114	12	525	0.00556871	0.0433254	AOX1|HEPHL1|NCF2|KMO|ALOXE3|MAOA|DDO|P3H2|DIO2|STEAP1|AKR1B1|ALDH1A2	http://amigo.geneontology.org/amigo/term/GO:0055114
aging	Gene Ontology	GO:0007568	6	163	0.00562902	0.0436912	LOXL2|CCN2|KMO|CD68|ABAT|ADM	http://amigo.geneontology.org/amigo/term/GO:0007568
response to bacterium	Gene Ontology	GO:0009617	5	115	0.00580481	0.0449497	FER1L6|OAS2|LCP1|IFI44|HERC6	http://amigo.geneontology.org/amigo/term/GO:0009617
positive regulation of kinase activity	Gene Ontology	GO:0033674	4	72	0.00593249	0.0451928	CSF1R|AXL|FLG|ROS1	http://amigo.geneontology.org/amigo/term/GO:0033674
negative regulation of cysteine-type endopeptidase activity involved in apoptotic process	Gene Ontology	GO:0043154	4	72	0.00593249	0.0451928	IFI6|KLF4|LAMP3|THBS1	http://amigo.geneontology.org/amigo/term/GO:0043154
filopodium	Gene Ontology	GO:0030175	4	72	0.00593249	0.0451928	LCP1|RIPOR2|TIAM2|TUBB3	http://amigo.geneontology.org/amigo/term/GO:0030175
cell-cell adhesion via plasma-membrane adhesion molecules	Gene Ontology	GO:0098742	3	36	0.00597352	0.0451928	MILR1|ITGAM|CD177	http://amigo.geneontology.org/amigo/term/GO:0098742
cell motility	Gene Ontology	GO:0048870	3	36	0.00597352	0.0451928	CD34|SRPX2|ACTBL2	http://amigo.geneontology.org/amigo/term/GO:0048870
receptor ligand activity	Gene Ontology	GO:0048018	3	36	0.00597352	0.0451928	TAFA3|WNT7A|GPNMB	http://amigo.geneontology.org/amigo/term/GO:0048018
negative regulation of interferon-gamma production	Gene Ontology	GO:0032689	3	36	0.00597352	0.0451928	CD274|IL36RN|AXL	http://amigo.geneontology.org/amigo/term/GO:0032689
nucleoplasm	Gene Ontology	GO:0005654	50	3630	0.00612857	0.0462595	CCN1|HDAC9|NUAK1|SYNPO2|CPEB1|POU5F1B|NT5E|MAPK11|PKP1|OLFM4|CLCA2|STK39|DOCK10|PARM1|TP63|LOXL2|STAT4|ANKRD1|STAT1|GADD45A|MGAM|NR2F1|GJB4|OAS1|OAS3|OAS2|ISG15|P3H2|FOSL1|IFI16|PARP9|NEDD9|CSTA|HMGA2|KLF4|OASL|PADI1|HERC6|AKR1B1|TRIML2|PAX8|TSPAN2|XAF1|PLEKHG1|OLR1|ID4|CSF1R|ACSL5|BACH2|MYO16	http://amigo.geneontology.org/amigo/term/GO:0005654
RNA helicase activity	Gene Ontology	GO:0003724	4	74	0.00649957	0.0469463	IFIH1|DDX60L|DDX58|DDX60	http://amigo.geneontology.org/amigo/term/GO:0003724
electron transfer activity	Gene Ontology	GO:0009055	4	74	0.00649957	0.0469463	AOX1|AKR1B1|LOXL2|NCF2	http://amigo.geneontology.org/amigo/term/GO:0009055
regulation of synapse structure or activity	Gene Ontology	GO:0050803	2	11	0.00650486	0.0469463	DNM3|MX1	http://amigo.geneontology.org/amigo/term/GO:0050803
wound healing, spreading of epidermal cells	Gene Ontology	GO:0035313	2	11	0.00650486	0.0469463	HBEGF|WNT7A	http://amigo.geneontology.org/amigo/term/GO:0035313
RAGE receptor binding	Gene Ontology	GO:0050786	2	11	0.00650486	0.0469463	FPR1|S100A7	http://amigo.geneontology.org/amigo/term/GO:0050786
positive regulation of granulocyte macrophage colony-stimulating factor production	Gene Ontology	GO:0032725	2	11	0.00650486	0.0469463	GDA|DDX58	http://amigo.geneontology.org/amigo/term/GO:0032725
-	Gene Ontology	GO:0090197	2	11	0.00650486	0.0469463	LCP1|CSF1R	http://amigo.geneontology.org/amigo/term/GO:0090197
mesodermal cell differentiation	Gene Ontology	GO:0048333	2	11	0.00650486	0.0469463	ITGA2|HMGA2	http://amigo.geneontology.org/amigo/term/GO:0048333
negative regulation of pathway-restricted SMAD protein phosphorylation	Gene Ontology	GO:0060394	2	11	0.00650486	0.0469463	NOG|DKK1	http://amigo.geneontology.org/amigo/term/GO:0060394
skin morphogenesis	Gene Ontology	GO:0043589	2	11	0.00650486	0.0469463	TP63|ITGA2	http://amigo.geneontology.org/amigo/term/GO:0043589
interleukin-27-mediated signaling pathway	Gene Ontology	GO:0070106	2	11	0.00650486	0.0469463	STAT1|CRLF1	http://amigo.geneontology.org/amigo/term/GO:0070106
messenger ribonucleoprotein complex	Gene Ontology	GO:1990124	2	11	0.00650486	0.0469463	CPEB1|PKP1	http://amigo.geneontology.org/amigo/term/GO:1990124
interleukin-35-mediated signaling pathway	Gene Ontology	GO:0070757	2	11	0.00650486	0.0469463	STAT4|STAT1	http://amigo.geneontology.org/amigo/term/GO:0070757
synaptic vesicle maturation	Gene Ontology	GO:0016188	2	11	0.00650486	0.0469463	SYP|UNC13A	http://amigo.geneontology.org/amigo/term/GO:0016188
oligosaccharide binding	Gene Ontology	GO:0070492	2	11	0.00650486	0.0469463	SELL|LOXL2	http://amigo.geneontology.org/amigo/term/GO:0070492
calcium ion transport	Gene Ontology	GO:0006816	4	75	0.00679612	0.048941	CCR1|FYN|CATSPER1|CCL5	http://amigo.geneontology.org/amigo/term/GO:0006816
protein kinase B signaling	Gene Ontology	GO:0043491	3	38	0.00687156	0.0491615	AXL|ADTRP|CCL5	http://amigo.geneontology.org/amigo/term/GO:0043491
