# Supplementary material for: Immunohistochemical Profiling of Histone Modification Biomarkers Identifies Subtype-Specific Epigenetic Signatures and Potential Drug Targets in Breast Cancer
Source: Int J Mol Sci. 2025 Jan 17;26(2):770. doi: 10.3390/ijms26020770 (PMC11765579; doi:10.3390/ijms26020770)
Supplement: Supplementary file 1 [file ijms-26-00770-s001.zip › Table S5.xls]

## Sheet: Table S5
Table S5: Comparison between the present study and previously reported studies on G9a downregulation in breast cancer cell lines
Study or Reference	Intervention(s)	Treatment reagents	Cell line	Cell line type	Treatment time	H3K9me2 Level (approach)	G9a Level (approach)	Cell Proliferation	Key Pathways and Significant Gene Set identified by Transcriptomic Analysis
The present study	G9a Inhibition	UNC0642 (newer generation)	MCF-7	Luminal A	4 day	Impaired (WB)	Impaired (WB)	Suppressed	Estrogen signaling pathway, NABA_MATRISOME_ASSOCIATED (encoding ECM-associated proteins)
	Inhibition	UNC0642	MDA-MB-231	Claudin-low TNBC	4 day	Impaired (WB, ICC)	Unchanged (WB, ICC)	More suppressed than MCF-7	NABA_MATRISOME_ASSOCIATED (encoding ECM-associated proteins), PEREZ_TP53_TARGETS, Negative regulation of cell population proliferation, Apoptosis
	Inhibition	UNC0642	MDA-MB-468	Basal-like TNBC	4 day	Impaired (WB, ICC)	Impaired (WB, ICC)	More suppressed than MCF-7	DNA-binding transcription factor activity, Negative regulation of cell population proliferation, Apoptosis
PMID: 32033749	G9a Knockdown & Inhibition*	siG9a	MCF-7	Luminal A	3 day	NA	NA	Suppressed	Regulation of cell proliferation, Cell adhesion
	Knock down	siG9a	MDA-MB-231	Claudin-low TNBC	3 day	NA	NA	More suppressed than MCF-7	ECM-receptor interaction, Negative regulation of cell proliferation, DNA replication, Apoptosis
PMID: 26960573	G9a Knockdown & Inhibition*	siG9a	MCF-7	Luminal A	5-7 day	Impaired (WB)	Impaired (WB)	Suppressed	Apoptosis, Cell cycle, Regulation of cell population proliferation
* Inhibition was mediated by the earlier-generation inhibitor BIX-01294, with no accompanying transcriptomic analysis performed.
